# Supplementary material for: Abrupt hippocampal remapping signals resolution of memory interference
Source: Nat Commun. 2021 Aug 10;12:4816. doi: 10.1038/s41467-021-25126-0 (PMC8355182; doi:10.1038/s41467-021-25126-0)
Supplement: Supplementary file 4 — Source Data [file 41467_2021_25126_MOESM4_ESM.xlsx]

## Sheet: Fig. 1
Fig. 1c							Fig. 1d								Fig. 1e
1	2	3	4	5	6		scene_num	1	2	3	4	5	6		1	2	3	4	5	6	N.L.
0.361111	0.722222	0.861111	1	1	1		18	0	1	1	1	1	1		1	7	6	4	0	0	0
0.305556	0.444444	0.805556	0.805556	0.944444	1		1	1	1	1	1	1	1		1	1	4	4	6	2	0
0.361111	0.694444	0.861111	1	1	1		2	0	1	1	1	1	1		1	7	5	5	0	0	0
0.222222	0.305556	0.388889	0.666667	0.75	0.888889		3	0	0	0	1	1	1		3	6	2	6	0	1	0
0.277778	0.305556	0.527778	0.75	0.916667	0.972222		4	1	0	0	0	0	1		3	3	4	3	2	2	1
0.472222	0.833333	0.777778	1	0.972222	1		5	0	1	1	1	1	1		1	1	2	4	7	2	1
0.111111	0.388889	0.805556	0.916667	0.944444	0.972222		6	0	1	1	1	1	1		1	6	7	2	1	1	0
0.277778	0.583333	0.722222	0.805556	0.944444	0.944444		7	0	0	1	1	1	1		1	2	6	1	2	4	2
0.0555556	0.25	0.305556	0.388889	0.555556	0.555556		8	0	0	1	1	1	1		2	3	3	5	3	2	0
0	0.194444	0.611111	0.722222	0.944444	0.972222		9	0	0	1	1	1	1		5	3	2	3	4	0	1
0.472222	0.666667	0.888889	0.944444	0.944444	0.972222		10	0	0	1	1	1	1		1	3	4	2	3	1	4
0.333333	0.277778	0.555556	0.75	0.722222	0.861111		11	1	0	1	1	1	1		3	4	7	1	2	1	0
0.333333	0.444444	0.416667	0.583333	0.861111	0.944444		12	1	0	0	1	1	1		1	10	4	3	0	0	0
0.305556	0.0833333	0.416667	0.555556	0.777778	0.888889		13	0	1	1	1	1	1		3	0	4	2	2	1	6
0.361111	0.583333	0.833333	0.916667	0.944444	1		14	0	0	1	1	1	1		1	8	4	3	0	0	2
0.333333	0.416667	0.722222	0.805556	0.833333	0.916667		15	0	1	1	1	1	1		2	6	6	1	0	2	1
0.25	0.444444	0.5	0.805556	0.916667	1		16	0	0	1	1	1	1		1	1	3	6	3	3	1
0.527778	0.75	0.833333	0.888889	1	0.972222		17	0	1	0	0	1	1		0	3	0	5	4	3	3
0.25	0.0833333	0.222222	0.666667	0.888889	0.944444										0	2	3	6	4	2	1
0.111111	0.222222	0.472222	0.75	0.722222	0.861111										0	6	4	3	3	1	1
0.0555556	0.25	0.444444	0.555556	0.666667	1										0	2	5	4	5	1	1
0.194444	0.472222	0.75	0.805556	0.861111	0.833333										0	1	1	2	2	2	10
0.0833333	0.416667	0.694444	0.972222	0.916667	1										0	1	2	5	2	5	3
0.333333	0.583333	0.833333	0.944444	0.972222	1										0	1	6	2	1	4	4
0.25	0.666667	0.888889	1	1	1										0	1	3	3	4	7	0
0.305556	0.0833333	0.305556	0.722222	0.861111	0.861111										0	6	5	4	1	2	0
0.444444	0.611111	0.666667	0.611111	0.75	0.777778										0	6	2	1	1	2	6
0.277778	0.638889	0.833333	1	1	0.944444										0	0	8	2	5	2	1
0.194444	0.444444	0.611111	0.722222	0.722222	0.75										0	0	3	4	4	5	2
0.333333	0.5	0.888889	1	0.916667	0.972222										0	0	2	7	6	2	1
0.222222	0.555556	0.638889	0.777778	0.916667	0.972222										0	0	2	9	2	1	4

## Sheet: Fig. 2
Fig. 2c									Fig. 2d				Fig. 2e
IP_CA23DG	Pre_CA23DG	IP_CA1	Pre_CA1	IP_PPA	Pre_PPA	IP_EVC	Pre_EVC		rand	m	type		distance	sub	ca23dg	ca1	ppa	evc
-0.0131494	0.00111595	-0.00527916	-0.0256414	-0.014936	-0.0113604	0.0154879	0.0117936		real data	-0.00838548	right		N-1	1	-0.0131494	-0.00527916	-0.014936	0.0154879
-0.0204473	0.00105591	-0.0011272	-0.0200909	0.00397732	-0.00380811	0.00816863	0.0083545		4	-0.0036327	left		N-1	2	-0.0204473	-0.0011272	0.00397732	0.00816863
-0.0129664	0.00693077	-0.0175635	-0.00148962	0.0162201	0.00296398	0.0143468	-0.0040862		5	-0.00327717	left		N-1	3	-0.0129664	-0.0175635	0.0162201	0.0143468
0.0167198	-0.0347607	0.00233585	0.0226497	-0.0017641	-0.021576	0.0304531	-0.00943527		6	0.00332184	left		N-1	4	0.0167198	0.00233585	-0.0017641	0.0304531
-0.0276755	-0.0128719	-0.00684593	0.00743315	-0.0226555	-0.00301986	-0.0118799	0.0189475		7	-0.00607965	left		N-1	5	-0.0276755	-0.00684593	-0.0226555	-0.0118799
-0.0264513	-0.0172451	-0.00522074	-0.0240733	-0.000708511	-0.00766737	-0.00646234	0.0343173		8	-0.00692488	left		N-1	6	-0.0264513	-0.00522074	-0.000708511	-0.00646234
-0.0176692	0.00452669	0.0283542	-0.00758069	0.00651614	0.00273702	0.0146056	0.0116164		9	-0.00493022	left		N-1	7	-0.0176692	0.0283542	0.00651614	0.0146056
-0.0175734	-0.0155455	-0.00963891	-0.00371112	0.00117545	0.0247366	0.015022	-0.0126935		10	0.00491201	left		N-1	9	-0.0175734	-0.00963891	0.00117545	0.015022
0.00324446	0.0115937	-0.002561	0.026244	-0.00939987	0.0224756	0.0668193	-0.0375732		11	-0.00475847	left		N-1	10	0.00324446	-0.002561	-0.00939987	0.0668193
-0.0515252	-0.000954573	-0.032052	-0.0217666	-0.00186043	0.00875765	-0.00496838	0.0135171		12	-0.00327242	left		N-1	11	-0.0515252	-0.032052	-0.00186043	-0.00496838
-0.0237703	-0.0338482	-0.0368571	-0.0263232	-0.0168198	0.0203516	-0.00823266	0.0107554		13	0.00470103	left		N-1	12	-0.0237703	-0.0368571	-0.0168198	-0.00823266
-0.00668518	0.00699058	-0.00637612	0.000379998	-0.0094417	0.00439279	-0.0024501	0.0102436		14	7.07453e-05	left		N-1	13	-0.00668518	-0.00637612	-0.0094417	-0.0024501
0.00489996	0.0216538	-0.0219176	-0.00903216	0.00496407	-0.0164664	0.0104132	-0.00837137		15	-0.000921139	left		N-1	14	0.00489996	-0.0219176	0.00496407	0.0104132
0.0144345	-0.00288376	-0.00884306	-0.00583893	-0.00138068	-0.00171441	-0.0124718	0.0164519		16	-0.0023169	left		N-1	17	0.0144345	-0.00884306	-0.00138068	-0.0124718
0.0414439	-0.0164505	0.0106735	-0.00143838	-0.0036714	0.0214006	0.0407678	0.000385351		17	-0.00776883	left		N-1	18	0.0414439	0.0106735	-0.0036714	0.0407678
0.00144742	0.00724095	0.00508253	-0.0125347	0.00610437	0.00296802	0.0292105	0.0271983		18	-0.00430563	left		N-1	19	0.00144742	0.00508253	0.00610437	0.0292105
-0.0367681	0.0579336	-0.0172148	0.0631228	-0.0108946	0.0189043	0.00958187	0.00962739		19	-0.00207185	left		N-1	20	-0.0367681	-0.0172148	-0.0108946	0.00958187
0.0049503	0.0123442	0.0322847	0.00696273	-0.0157041	0.0227153	-0.0022501	-0.0367359		20	-0.00267395	left		N-1	21	0.0049503	0.0322847	-0.0157041	-0.0022501
-0.0087257	0.0152302	0.0154156	-0.0261354	-0.0195053	0.0170657	0.0375019	-0.000182606		21	-0.00355433	left		N-1	22	-0.0087257	0.0154156	-0.0195053	0.0375019
-0.0119089	0.00366928	0.00366034	0.0579049	0.0124763	0.0140039	0.0267091	-0.00392414		22	-0.00551535	left		N-1	23	-0.0119089	0.00366034	0.0124763	0.0267091
0.0047879	0.0282242	-0.0140745	0.0239687	0.024396	0.00484597	0.00928012	0.00603614		23	-0.00373613	left		N-1	24	0.0047879	-0.0140745	0.024396	0.00928012
-0.0270968	0.00273781	-0.000592088	-0.0212288	-0.0108413	0.00649033	-0.0216201	-0.0279988		24	-0.0060127	left		N-1	25	-0.0270968	-0.000592088	-0.0108413	-0.0216201
0.0128843	-0.00363484	0.0237933	0.0105839	0.0238024	0.00457984	0.00606428	0.00103875		25	-0.00617458	left		N-1	26	0.0128843	0.0237933	0.0238024	0.00606428
-0.0258023	0.0330876	0.0342297	0.00682023	0.0100937	0.0124839	0.0182852	-0.00124683		26	0.00087432	left		N-1	27	-0.0258023	0.0342297	0.0100937	0.0182852
-0.00540705	-0.00396792	0.000461901	0.0163052	0.0106235	-0.00447225	0.0126181	0.0218438		27	-0.000726455	left		N-1	28	-0.00540705	0.000461901	0.0106235	0.0126181
0.0224568	0.000929129	0.0156876	1.10178e-05	0.0212453	0.0208388	0.0428048	0.0674052		28	0.000774332	left		N-1	29	0.0224568	0.0156876	0.0212453	0.0428048
0.00634994	0.00161395	0.0115778	0.0295512	-0.0132819	0.00652991	0.00492448	0.0162372		29	-0.00148737	left		N-1	31	0.00634994	0.0115778	-0.0132819	0.00492448
-0.0400678	0.0185233	0.0085812	-0.0122717	-0.00308114	0.0349423	0.0046408	-0.0241067		30	-0.00246891	left		N-1	32	-0.0400678	0.0085812	-0.00308114	0.0046408
-0.00903506	0.0118501	-0.00386765	0.00889628	0.00841019	0.0161683	-0.0200554	-0.017241		31	0.000356713	left		N-1	33	-0.00903506	-0.00386765	0.00841019	-0.0200554
-0.0119102	-0.019863	-0.0259407	0.0395379	0.00610164	-0.00259637	0.0162446	-0.0206223		32	-0.0013614	left		N-1	35	-0.0119102	-0.0259407	0.00610164	0.0162446
0.00106591	0.0302727	-0.00936545	-0.0180304	-0.0188925	0.00938714	-0.00217466	0.0306176		33	0.000264824	left		N-1	36	0.00106591	-0.00936545	-0.0188925	-0.00217466
									34	0.00159614	left		N-2	1	-0.00446932	0.0182338	0.00242123	-0.0266472
									35	-0.00469284	left		N-2	2	0.0114734	-0.015033	0.00501648	0.00666097
									36	-0.000451198	left		N-2	3	-0.0162218	0.0346523	0.00814114	0.0422838
									37	0.000404344	left		N-2	4	-0.0184139	-0.0432692	-0.000545296	-0.0049362
									38	-0.00641748	left		N-2	5	-0.0316002	0.0257619	0.0156021	0.0164151
									39	0.000551812	left		N-2	6	-0.0212241	0.000797496	0.00280749	0.0205587
									40	-0.000425995	left		N-2	7	0.0120491	-0.0272231	0.00643463	-0.00320922
									41	-0.00269555	left		N-2	9	-0.0268213	-0.0096537	0.0122762	0.011464
									42	-0.00079277	left		N-2	10	0.00239697	0.00914672	-0.0118358	-0.0274652
									43	-0.00251948	left		N-2	11	0.0148155	0.0150842	0.00350803	0.0137433
									44	-0.0045464	left		N-2	12	0.0256895	-0.00503906	0.0239612	0.00882191
									45	0.00224893	left		N-2	13	0.0112103	-0.015556	0.0209111	0.00691281
									46	-0.000901283	left		N-2	14	-0.0235483	0.00368849	0.00860873	-0.00727244
									47	0.00180862	left		N-2	17	0.00672648	-0.00665216	-0.00166471	-0.00413984
									48	-0.00290711	left		N-2	18	-0.0779613	0.00918913	0.00271476	0.00642883
									49	-0.00587656	left		N-2	19	0.0317707	0.00205304	0.00210878	0.016271
									50	-0.00142526	left		N-2	20	-0.0422288	-0.0104941	-0.0141422	0.00506387
									51	-0.00385438	left		N-2	21	0.00349849	0.0173208	0.00806096	0.00895894
									52	-0.00241178	left		N-2	22	-0.0220632	0.00308803	-0.00499485	0.0160334
									53	-0.00331841	left		N-2	23	0.0024491	-0.0157174	0.0213249	0.00720797
									54	0.00420369	left		N-2	24	0.00862482	0.0111249	0.0256422	0.0432239
									55	-0.000935663	left		N-2	25	-0.00787433	-0.0222334	-0.032262	-0.0279541
									56	-0.00301417	left		N-2	26	-0.00876851	-0.0186813	-0.00610626	-0.00344014
									57	-0.0054732	left		N-2	27	-0.028302	-0.00358528	0.014692	0.0176663
									58	-0.00430334	left		N-2	28	-0.0263648	0.0210793	0.0362836	0.00657398
									59	-0.00390032	left		N-2	29	0.0229492	-0.00854554	0.0120649	0.00880078
									60	-0.00608754	left		N-2	31	-0.02716	0.0159893	0.00837428	0.0117699
									61	-0.00410925	left		N-2	32	0.00453577	0.00348849	-0.0100845	-0.00191562
									62	-0.00223031	left		N-2	33	0.00811019	-0.00548052	0.00736334	0.000782673
									63	-0.00174309	left		N-2	35	-0.029918	-0.0133266	0.0107471	0.0231028
									64	-0.0045196	left		N-2	36	0.0256472	0.0178277	-0.0289169	-0.0479732
									65	-0.00444461	left		N-3	1	0.00430966	0.0476306	0.0173216	-0.0162462
									66	-0.0077395	left		N-3	2	-0.0525985	-0.0113612	0.0130363	0.0304574
									67	-0.0115977	right		N-3	3	-0.0114302	-0.0132475	-0.0280352	0.00251944
									68	0.00377334	left		N-3	4	0.00975869	-0.00890585	0.011456	-0.00244172
									69	-0.0014312	left		N-3	5	-0.0231111	0.00927063	-0.00174994	0.0139095
									70	-0.00363111	left		N-3	6	-0.0204468	-0.0294041	0.00423082	0.00400128
									71	0.00078421	left		N-3	7	0.0581921	0.0524962	-0.0312012	-0.0201844
									72	-0.00255804	left		N-3	9	0.0129442	0.0118172	-0.00876655	0.0269919
									73	0.00278272	left		N-3	10	-0.00488656	-0.0162513	-0.0125472	-0.0343822
									74	-0.00396346	left		N-3	11	0.0324463	-0.00437039	-0.0369354	-0.0373983
									75	-0.00317566	left		N-3	12	0.000148719	3.959e-05	0.0172217	-0.0109729
									76	0.00148613	left		N-3	13	0.017917	0.000668431	-0.00295909	-0.00481253
									77	-0.00247886	left		N-3	14	0.0319842	-0.00289873	0.00375491	0.0152696
									78	0.00132539	left		N-3	17	0.0222529	-0.0102904	-0.00967573	0.0100827
									79	0.00018974	left		N-3	18	0.00141341	0.034226	0.0466082	0.020256
									80	0.00388306	left		N-3	19	-0.0212501	-0.0261701	0.00226256	0.0103301
									81	-0.00126576	left		N-3	20	-0.0262595	-0.0358117	0.0159772	0.0017676
									82	-0.00931777	right		N-3	21	0.0282955	0.00545447	0.0315935	0.00450328
									83	-0.00134951	left		N-3	22	-0.0136586	-0.0205956	0.00834319	-0.0291865
									84	0.000103085	left		N-3	23	0.0132172	-0.00864626	-0.0213563	0.0119071
									85	-0.00430904	left		N-3	24	0.0317609	0.00990141	0.00792175	-0.0276246
									86	-0.00502199	left		N-3	25	-0.0128191	-0.0196124	0.0059763	0.0309814
									87	-0.00163643	left		N-3	26	-0.040676	-0.0180706	-0.0300893	0.0261649
									88	-0.00042956	left		N-3	27	-0.0266969	0.0201617	0.0109602	0.0175135
									89	-0.00724429	left		N-3	28	0.00215249	0.0302404	0.0485933	-0.00222225
									90	-0.00161879	left		N-3	29	-0.0130525	-0.0101094	-0.0160714	0.0170969
									91	-0.00829539	left		N-3	31	-0.00714868	-0.0177379	0.00950529	0.00138571
									92	0.000194059	left		N-3	32	0.0139316	0.0202953	-0.0249069	0.0182177
									93	-0.00229064	left		N-3	33	-0.0543866	0.00415852	0.0267417	0.0196737
									94	-0.00209462	left		N-3	35	-0.0518854	0.0270812	0.0321737	0.0403756
									95	-0.00518278	left		N-3	36	0.00918655	0.0272112	-0.00946664	0.0340487
									96	-0.00197103	left		N+1	1	0.0194683	0.0165815	0.011798	0.00603722
									97	0.00137063	left		N+1	2	-0.0222305	0.00836572	0.00969406	-0.000771016
									98	-0.00505974	left		N+1	3	-0.00486173	0.00248766	0.00253573	0.00809256
									99	-0.000757322	left		N+1	4	0.0197594	0.0461508	-0.00880763	0.0226718
									100	0.000310374	left		N+1	5	-0.019669	-0.00401896	0.0160581	0.00797297
									101	-0.00542487	left		N+1	6	-0.00479776	0.00110577	0.0271093	0.013439
									102	-0.00470782	left		N+1	7	-0.0194246	-0.0166478	0.000248297	-0.00450052
									103	-0.00459912	left		N+1	9	0.00253027	-0.00370986	-0.0214492	0.00870201
									104	0.000401094	left		N+1	10	0.00353406	0.0127699	-0.0121779	-0.00918258
									105	0.00195402	left		N+1	11	-0.0288781	0.012222	0.00792899	0.0143763
									106	-0.00249445	left		N+1	12	0.0241766	-0.0141666	-0.00198343	-0.00577498
									107	-0.0030432	left		N+1	13	0.0206956	0.0294125	0.00832142	-0.00692132
									108	-0.00538453	left		N+1	14	-0.0248346	-0.0101645	0.0171527	0.0124418
									109	-0.00267817	left		N+1	17	-0.0245557	-0.0351498	0.0292471	-0.00836066
									110	-0.00457169	left		N+1	18	0.0248857	-0.00444323	-0.00392113	0.0131914
									111	0.00194098	left		N+1	19	0.00893947	-0.00362144	-0.00166537	-0.0042705
									112	-0.00492409	left		N+1	20	-0.0108501	0.0153996	-0.0238849	0.00775753
									113	-0.00114401	left		N+1	21	0.0221157	-0.000533342	0.00548175	0.00507687
									114	0.000150526	left		N+1	22	0.0073511	-0.0127925	-0.00959871	0.0253044
									115	-0.0035712	left		N+1	23	0.00298453	0.00441201	-0.00878946	0.00284997
									116	-0.00260815	left		N+1	24	0.0262499	0.00134004	-0.0166047	0.0120909
									117	-0.00580649	left		N+1	25	0.0102838	0.00134477	0.0084344	0.0212224
									118	-0.00265855	left		N+1	26	-0.000138699	-0.00889301	-0.00342028	-0.0271151
									119	-0.00312181	left		N+1	27	-0.00493375	0.0119059	0.0025039	-0.0100205
									120	-0.0057462	left		N+1	28	0.0166473	-0.0167693	0.0127874	0.00586678
									121	-0.00312671	left		N+1	29	0.011453	-0.0209567	-0.00484292	-0.0484007
									122	0.0016282	left		N+1	31	0.0074129	-0.00355259	-0.00240298	0.000846035
									123	0.00195582	left		N+1	32	0.00250389	0.037266	0.00494811	-0.00316653
									124	-0.00127274	left		N+1	33	-0.0152535	0.00432498	0.016763	-0.00951582
									125	-0.00390846	left		N+1	35	-0.0122169	-0.00860078	-0.0205333	0.0146507
									126	-0.000714126	left		N+1	36	-0.0202392	-0.00796855	0.00134331	0.0492047
									127	-0.00193674	left		N+2	1	0.00111097	-0.00670401	0.00109574	0.0139221
									128	0.00435203	left		N+2	2	-0.0140278	-0.00249479	-0.0108013	-0.0174062
									129	-0.00314195	left		N+2	3	0.011856	0.0200914	0.00453602	0.0118741
									130	-0.000280299	left		N+2	4	0.016995	-0.0203003	-0.00671123	-0.00406691
									131	0.00028934	left		N+2	5	-0.0190922	-0.0189708	0.0168605	0.0342939
									132	-0.00634178	left		N+2	6	0.00730618	-0.00584561	0.00768436	0.0330716
									133	0.00214291	left		N+2	7	0.0181144	0.0213173	0.0324432	0.0191118
									134	0.00463743	left		N+2	9	-0.0193764	-0.0149307	-0.00776763	-0.0147077
									135	-0.00294063	left		N+2	10	0.0381292	-0.00600929	-0.0399888	0.0558184
									136	-0.00302581	left		N+2	11	-0.0504068	0.0113261	-0.0147942	-0.00255865
									137	0.00459401	left		N+2	12	-0.00613255	-0.0113419	0.0105104	0.0145104
									138	-0.00322343	left		N+2	13	0.0197238	-0.037925	0.00841809	0.00626467
									139	-0.0021116	left		N+2	14	0.0106776	-0.0286771	-0.00143317	-0.0018582
									140	0.000469642	left		N+2	17	0.0269668	0.0188782	-0.00150874	0.0266131
									141	0.00391334	left		N+2	18	-0.0225324	0.0244338	0.0260061	0.0216058
									142	-0.0118141	right		N+2	19	0.0287751	0.0255221	-0.00345407	0.0144901
									143	-0.0011432	left		N+2	20	0.00634422	-0.0101174	-0.000672221	-0.00762776
									144	-8.31097e-05	left		N+2	21	-0.0113421	0.00766677	-0.0029478	0.0251121
									145	-0.00600101	left		N+2	22	0.009735	0.0361669	-0.0131762	-0.0356922
									146	-0.00601239	left		N+2	23	-0.000249955	0.0202822	0.00227867	-0.00173746
									147	-0.00413263	left		N+2	24	-0.0206463	0.0304727	-0.0161034	0.0116066
									148	-0.00142462	left		N+2	25	-0.000340582	0.0176342	0.00636186	0.0407252
									149	0.000672911	left		N+2	26	-0.0115708	-0.0129541	-0.0228589	-0.0054665
									150	-0.0027052	left		N+2	27	-0.0276709	0.0253106	0.014961	0.00490565
									151	-0.000890431	left		N+2	28	0.0131967	-0.0123478	0.0226736	0.0137008
									152	-0.00302409	left		N+2	29	0.0235389	0.021507	0.0301843	-0.000373547
									153	-0.00341277	left		N+2	31	-0.0183511	0.00150732	-0.00885135	0.0180558
									154	1.16275e-05	left		N+2	32	0.028999	-0.00177419	0.00935138	-0.0037636
									155	-0.00116713	left		N+2	33	0.0335863	-0.00963228	0.0166674	-0.0225431
									156	-0.00560042	left		N+2	35	-0.00708169	0.00553181	-0.0134058	-0.00179068
									157	-0.00314468	left		N+2	36	-0.00549876	-0.00880711	0.00670775	-0.0513238
									158	0.00155754	left		N+3	1	-0.00685458	-0.0148881	0.00918374	0.0483147
									159	-0.00372693	left		N+3	2	0.0249875	-0.0600385	-0.0178453	0.00675243
									160	-0.00578743	left		N+3	3	-0.00373353	-0.0325613	0.00218582	0.0224339
									161	0.00029949	left		N+3	4	-0.0141309	0.0241024	-0.0171837	0.023938
									162	0.00193108	left		N+3	5	0.00665234	0.0172101	0.00310611	0.0334957
									163	-0.000218903	left		N+3	6	-0.0129853	0.0172483	0.03381	0.000701085
									164	-0.00675026	left		N+3	7	0.00866916	0.0107142	0.00910061	0.0176909
									165	-0.0067306	left		N+3	9	-0.0378034	-0.00597889	0.0144945	0.0334087
									166	-0.00510379	left		N+3	10	0.0119421	0.0264993	-0.00375719	-0.0279077
									167	0.00644123	left		N+3	11	0.0258394	0.0223208	0.00668473	0.0238152
									168	-0.00458947	left		N+3	12	0.0201942	0.0131746	0.0182538	0.0224209
									169	-0.00505435	left		N+3	13	0.0698415	0.000391422	0.0334775	-0.0791547
									170	0.00174228	left		N+3	14	-0.0263183	0.0353565	0.0343302	-0.00875952
									171	1.66216e-05	left		N+3	17	-0.000827116	-0.00921624	0.0144596	-0.0281944
									172	-0.00681815	left		N+3	18	0.000189659	0.00619597	0.00821484	0.043326
									173	0.00196238	left		N+3	19	0.0260819	0.0524899	0.0176215	-0.017355
									174	-0.0023793	left		N+3	20	-0.0275834	0.0192691	-0.0133465	0.0264291
									175	-0.00337286	left		N+3	21	0.0466445	0.0070247	-0.00615514	-0.0439141
									176	-0.00749866	left		N+3	22	0.0612187	0.0450754	-0.0268071	0.0675849
									177	-0.00138723	left		N+3	23	-0.0208764	-0.00525114	-0.0142273	0.0227705
									178	-0.00119422	left		N+3	24	0.00814694	-0.0416357	-0.0296249	0.0563719
									179	0.00278849	left		N+3	25	0.0148177	0.0348645	0.00608357	-0.0118362
									180	-0.00314935	left		N+3	26	-0.006956	-0.028717	0.01942	0.0108388
									181	-0.00362984	left		N+3	27	0.0157949	-0.0142105	0.0106493	0.0193861
									182	-0.00140211	left		N+3	28	-0.00964694	0.025888	-0.0042427	0.00124566
									183	0.000619681	left		N+3	29	-0.00309906	-0.0537111	-0.0131833	-0.03478
									184	-0.00400951	left		N+3	31	0.00202462	0.0663875	0.00766822	-0.00796648
									185	-0.00220772	left		N+3	32	0.00182728	-0.02381	-0.0161214	0.0106126
									186	-0.00786672	left		N+3	33	0.000425886	-0.0162254	0.0174806	0.00958674
									187	0.00154753	left		N+3	35	-0.00519171	0.00355785	0.00108196	0.0030364
									188	-0.0044656	left		N+3	36	-0.0162119	-0.00844394	-0.00391389	0.015931
									189	0.00295219	left
									190	0.00185688	left
									191	-0.00309708	left
									192	-0.00382933	left
									193	-0.00607839	left
									194	0.000335904	left
									195	-0.00564088	left
									196	-0.000713873	left
									197	0.00499348	left
									198	-0.00284326	left
									199	-0.0053084	left
									200	-0.00198506	left
									201	-0.00310796	left
									202	-0.00630951	left
									203	-0.000153899	left
									204	-0.00191306	left
									205	-0.0056197	left
									206	-6.65715e-05	left
									207	-0.00424804	left
									208	-0.00168061	left
									209	-0.00249178	left
									210	0.00488841	left
									211	0.00159309	left
									212	-0.00423719	left
									213	-0.00589065	left
									214	-0.00350422	left
									215	-0.00151434	left
									216	-0.00822693	left
									217	2.94694e-05	left
									218	-0.00532303	left
									219	-0.00646707	left
									220	0.00137601	left
									221	-0.00236468	left
									222	-0.00195153	left
									223	0.000227169	left
									224	-0.00500765	left
									225	-0.00198915	left
									226	0.000977006	left
									227	-0.00182998	left
									228	0.00202122	left
									229	-0.00370054	left
									230	-0.00458907	left
									231	-0.00402141	left
									232	-0.00325612	left
									233	0.00578244	left
									234	-0.00495702	left
									235	-0.00108112	left
									236	-0.00155718	left
									237	0.00220702	left
									238	0.00517641	left
									239	0.00336669	left
									240	0.000875858	left
									241	-0.00369608	left
									242	-0.000125473	left
									243	-0.000469436	left
									244	0.000497671	left
									245	0.000800175	left
									246	-0.00177732	left
									247	-0.00652126	left
									248	-0.00358682	left
									249	-0.00150683	left
									250	-0.00304192	left
									251	0.000292431	left
									252	0.00141285	left
									253	-0.00153897	left
									254	1.71028e-05	left
									255	0.000245669	left
									256	-0.000192419	left
									257	-0.0065719	left
									258	-0.0044815	left
									259	-0.00502491	left
									260	-0.00324819	left
									261	-0.00171193	left
									262	-0.00534489	left
									263	-0.00186707	left
									264	-0.00114341	left
									265	-0.00292787	left
									266	-0.00077234	left
									267	-0.00220948	left
									268	-0.00529303	left
									269	-0.00229731	left
									270	-0.00634697	left
									271	-0.0029233	left
									272	-0.00168326	left
									273	0.00114322	left
									274	-0.00547558	left
									275	-0.00340573	left
									276	-0.0041802	left
									277	-0.00286647	left
									278	-0.00414136	left
									279	-0.00148237	left
									280	0.00512628	left
									281	-0.00454908	left
									282	-0.00291088	left
									283	-0.00410521	left
									284	-0.000575909	left
									285	-0.00306726	left
									286	0.0028102	left
									287	-0.000945858	left
									288	0.00553187	left
									289	-0.0027778	left
									290	0.0012538	left
									291	-0.00303629	left
									292	0.00290601	left
									293	-0.00514422	left
									294	0.00206513	left
									295	-0.00111656	left
									296	0.000934414	left
									297	0.00442872	left
									298	-0.00609798	left
									299	-0.00129642	left
									300	-0.008951	right
									301	-0.00589737	left
									302	-0.0019635	left
									303	-0.00515608	left
									304	0.00215682	left
									305	-0.00758222	left
									306	-0.00211989	left
									307	-0.00243425	left
									308	0.00139093	left
									309	-0.0014165	left
									310	-0.00573606	left
									311	-0.00592423	left
									312	-0.00244141	left
									313	-0.00162184	left
									314	-0.00629425	left
									315	-0.00439451	left
									316	-0.00194161	left
									317	0.000438654	left
									318	0.00562203	left
									319	-0.000884377	left
									320	-0.00220034	left
									321	-0.00458422	left
									322	-0.00407241	left
									323	-0.00103521	left
									324	-0.00351551	left
									325	-0.00341417	left
									326	-0.00187985	left
									327	-0.00367884	left
									328	-0.00190988	left
									329	-0.0012306	left
									330	-0.00204538	left
									331	-0.00222188	left
									332	-0.000412806	left
									333	-0.010863	right
									334	-0.00359851	left
									335	-0.00436781	left
									336	-0.00554322	left
									337	-0.000855413	left
									338	-0.0048603	left
									339	-0.00220666	left
									340	0.000444981	left
									341	-0.00244957	left
									342	-0.00194729	left
									343	0.00144182	left
									344	-0.00239944	left
									345	0.000909647	left
									346	-0.00214074	left
									347	-0.00605673	left
									348	0.00172768	left
									349	0.00135823	left
									350	0.000940195	left
									351	-0.00146367	left
									352	0.00183286	left
									353	-0.00182544	left
									354	-0.00411286	left
									355	-0.00146818	left
									356	-0.00156421	left
									357	-0.00351769	left
									358	-0.00519161	left
									359	-0.0071858	left
									360	-0.000810859	left
									361	-0.00341398	left
									362	-0.00332414	left
									363	-0.000919716	left
									364	-0.00333519	left
									365	-0.00537965	left
									366	0.0015538	left
									367	-0.00116833	left
									368	-0.00407607	left
									369	-0.0022234	left
									370	-0.00540857	left
									371	-0.00341819	left
									372	-0.000312928	left
									373	-0.00176962	left
									374	-0.00832976	left
									375	0.00271398	left
									376	-0.00565749	left
									377	-0.00152053	left
									378	0.0024496	left
									379	-0.000117028	left
									380	0.00175495	left
									381	-0.00373225	left
									382	-0.00368184	left
									383	-0.00164077	left
									384	-0.0029497	left
									385	0.000577429	left
									386	-0.0041845	left
									387	-0.00249747	left
									388	-0.00140708	left
									389	-0.00739354	left
									390	-0.0039452	left
									391	-0.00330277	left
									392	0.00165181	left
									393	0.00232928	left
									394	-0.00188426	left
									395	0.00325809	left
									396	-0.00562669	left
									397	-0.00482909	left
									398	-0.00489873	left
									399	-0.000221061	left
									400	-0.00497207	left
									401	-0.00153761	left
									402	-0.000111695	left
									403	-0.00412112	left
									404	-0.00488424	left
									405	-0.00555875	left
									406	0.00368427	left
									407	-0.00287232	left
									408	-0.00804042	left
									409	-0.00533445	left
									410	-0.00234964	left
									411	-0.0062448	left
									412	-0.00656612	left
									413	-0.00460935	left
									414	-0.00134666	left
									415	-0.00678753	left
									416	-0.00435394	left
									417	-0.00921481	right
									418	-0.00371814	left
									419	-0.00656033	left
									420	-0.00501293	left
									421	0.00140947	left
									422	-0.00269616	left
									423	-0.00579655	left
									424	-0.00274403	left
									425	-0.00694109	left
									426	-0.000318496	left
									427	-0.000278177	left
									428	-0.00529447	left
									429	-0.00635721	left
									430	-0.00916527	right
									431	0.0014224	left
									432	-0.00231736	left
									433	-0.000973756	left
									434	-0.00486324	left
									435	-0.00775891	left
									436	-5.84143e-06	left
									437	-0.00095296	left
									438	-0.00200472	left
									439	-0.00209736	left
									440	-0.00633458	left
									441	-0.00636354	left
									442	-0.000152298	left
									443	-0.00269012	left
									444	-0.00172054	left
									445	-0.00420669	left
									446	-0.00430419	left
									447	-0.000816157	left
									448	-0.00434464	left
									449	-0.00327763	left
									450	-0.000755307	left
									451	-0.00245895	left
									452	-0.00271366	left
									453	0.00118888	left
									454	-0.00335003	left
									455	-0.00431042	left
									456	-0.000612871	left
									457	-0.00368438	left
									458	-0.00513705	left
									459	-0.00332395	left
									460	-0.00189078	left
									461	-0.0051625	left
									462	0.0023014	left
									463	-0.00609001	left
									464	0.000296944	left
									465	-0.00360179	left
									466	0.000130083	left
									467	-0.00691348	left
									468	-0.00264668	left
									469	0.00374767	left
									470	0.0020938	left
									471	-0.00732711	left
									472	0.0037509	left
									473	-0.000992739	left
									474	0.00228013	left
									475	-0.00367094	left
									476	0.00295449	left
									477	0.00304615	left
									478	-0.00203543	left
									479	-0.00403695	left
									480	-0.00297135	left
									481	0.000169552	left
									482	-0.00575207	left
									483	-0.00204878	left
									484	-0.00307869	left
									485	0.00246877	left
									486	-0.00189357	left
									487	-0.00617335	left
									488	-0.000797586	left
									489	0.0010277	left
									490	-0.00244725	left
									491	-0.00274606	left
									492	0.00302326	left
									493	-0.000634735	left
									494	-0.00363602	left
									495	-0.00623633	left
									496	-0.00413648	left
									497	0.000360783	left
									498	-0.000435947	left
									499	-0.00080299	left
									500	-0.00456062	left
									501	-0.00551628	left
									502	-0.00266011	left
									503	-0.000168681	left
									504	0.00212525	left
									505	-0.000247068	left
									506	-0.000465032	left
									507	-0.00187368	left
									508	-0.000569362	left
									509	-0.00513669	left
									510	-0.0015445	left
									511	-0.00248796	left
									512	0.00340664	left
									513	0.000568264	left
									514	-0.00023398	left
									515	-0.00107892	left
									516	-0.00145914	left
									517	-0.00513685	left
									518	-0.000879608	left
									519	-0.00233091	left
									520	-0.00561341	left
									521	0.00103791	left
									522	-0.00427509	left
									523	-0.00609618	left
									524	-0.00441559	left
									525	0.00045832	left
									526	-0.00600214	left
									527	-0.00267997	left
									528	-0.00264871	left
									529	-0.00232565	left
									530	-0.00260931	left
									531	0.00125542	left
									532	-0.0053326	left
									533	-0.00564485	left
									534	-0.00392503	left
									535	0.000638013	left
									536	-0.009049	right
									537	0.000498437	left
									538	-0.000741689	left
									539	-0.00497163	left
									540	-0.00148852	left
									541	0.00322414	left
									542	-0.00200648	left
									543	0.000208273	left
									544	-0.00530931	left
									545	-0.00273107	left
									546	-0.000348748	left
									547	-0.00180851	left
									548	-0.00568297	left
									549	0.0042784	left
									550	-8.62867e-05	left
									551	-0.00704155	left
									552	-0.00444667	left
									553	-0.00453729	left
									554	0.000246175	left
									555	-0.000328565	left
									556	-0.00355497	left
									557	-0.00584069	left
									558	-0.00480811	left
									559	0.00428482	left
									560	-0.0103195	right
									561	-0.00107965	left
									562	-0.000755395	left
									563	0.000129882	left
									564	0.00351678	left
									565	-0.00409043	left
									566	-0.0019252	left
									567	-0.00338101	left
									568	-0.00151173	left
									569	-0.0024023	left
									570	-0.00351044	left
									571	-0.00562019	left
									572	-0.00288498	left
									573	-0.00156138	left
									574	0.00284354	left
									575	0.00246279	left
									576	-0.00454222	left
									577	-0.00318672	left
									578	-0.00394484	left
									579	-0.00700938	left
									580	-7.36157e-05	left
									581	0.0011855	left
									582	0.00131791	left
									583	0.00606269	left
									584	-0.00331297	left
									585	0.000913978	left
									586	-0.00383334	left
									587	-0.00175184	left
									588	0.0030779	left
									589	-0.00257197	left
									590	-0.003268	left
									591	-0.00248266	left
									592	-0.00729643	left
									593	-0.00537638	left
									594	-0.00399368	left
									595	-0.00119645	left
									596	-0.00499584	left
									597	-0.00329943	left
									598	-0.00422035	left
									599	-0.00144118	left
									600	-0.00422166	left
									601	-0.000100407	left
									602	-0.00469166	left
									603	-0.00485488	left
									604	0.00141774	left
									605	-0.0055408	left
									606	-0.00495668	left
									607	0.00131358	left
									608	0.00111045	left
									609	-0.000647192	left
									610	-0.00196484	left
									611	-0.00414495	left
									612	-0.00377865	left
									613	0.000278397	left
									614	-0.00290167	left
									615	-0.00400875	left
									616	-0.000231368	left
									617	0.000362193	left
									618	-0.00717413	left
									619	-0.000689739	left
									620	-0.000554432	left
									621	-0.00658527	left
									622	-0.00394404	left
									623	-0.00282145	left
									624	-0.0024779	left
									625	-0.00222962	left
									626	-0.000827425	left
									627	-0.00592134	left
									628	-5.46909e-05	left
									629	0.000324133	left
									630	-0.00158236	left
									631	-0.00169456	left
									632	-0.00373708	left
									633	-0.00497139	left
									634	-0.00145874	left
									635	3.27772e-05	left
									636	0.00431302	left
									637	-0.00156146	left
									638	-0.00199075	left
									639	-0.00129121	left
									640	-0.00230998	left
									641	-0.00206552	left
									642	0.00204706	left
									643	0.0025221	left
									644	-0.00219382	left
									645	0.000721538	left
									646	-0.00671024	left
									647	-0.00243361	left
									648	-0.0058499	left
									649	-0.0058344	left
									650	-0.00342645	left
									651	-0.00696054	left
									652	-0.00348057	left
									653	-0.000918302	left
									654	0.00117397	left
									655	-0.00482418	left
									656	-0.00320245	left
									657	-0.00622712	left
									658	0.00111398	left
									659	-0.000607146	left
									660	-0.0044071	left
									661	-0.00471286	left
									662	-0.00414759	left
									663	-0.00337941	left
									664	0.00218188	left
									665	-0.00561281	left
									666	-0.00315469	left
									667	-0.00334198	left
									668	-0.00154677	left
									669	0.00241396	left
									670	-0.00141736	left
									671	0.00503623	left
									672	0.000640318	left
									673	-0.00331982	left
									674	-0.0012266	left
									675	0.00181023	left
									676	-0.00287405	left
									677	-0.00721273	left
									678	-0.000474217	left
									679	-0.000534141	left
									680	-0.00393785	left
									681	-0.00652458	left
									682	-0.00379163	left
									683	-0.00532489	left
									684	0.00134041	left
									685	-0.00779134	left
									686	0.00228392	left
									687	-0.00717796	left
									688	-0.00742137	left
									689	-0.00178613	left
									690	0.000667182	left
									691	-0.00345466	left
									692	-0.00149029	left
									693	-0.00256322	left
									694	0.00176762	left
									695	-0.00208295	left
									696	-0.00516047	left
									697	-0.000391054	left
									698	-0.00466316	left
									699	2.46411e-05	left
									700	-0.00416679	left
									701	-0.00368155	left
									702	-0.00210138	left
									703	0.00193364	left
									704	-0.00405151	left
									705	-0.00601827	left
									706	-0.00331916	left
									707	-0.00162531	left
									708	-0.00106037	left
									709	-0.00270379	left
									710	-0.00205076	left
									711	0.00278773	left
									712	-0.000149952	left
									713	0.00191504	left
									714	-0.00510339	left
									715	-0.0062918	left
									716	0.00434683	left
									717	-0.00495034	left
									718	0.000823427	left
									719	-0.00249811	left
									720	-0.00171598	left
									721	-8.95823e-05	left
									722	-0.00329437	left
									723	-0.00510878	left
									724	-0.000640269	left
									725	-0.00804588	left
									726	-0.000696166	left
									727	-0.00562846	left
									728	-0.00533081	left
									729	-0.00284947	left
									730	-0.00652463	left
									731	0.00248855	left
									732	0.0010101	left
									733	-0.00275161	left
									734	-0.00113237	left
									735	-0.00372169	left
									736	-0.00223935	left
									737	-0.00502993	left
									738	-0.00160028	left
									739	0.000431894	left
									740	0.00147669	left
									741	0.0014514	left
									742	-0.00325099	left
									743	-0.00644798	left
									744	-0.00493179	left
									745	0.00340005	left
									746	-0.00156005	left
									747	-0.00218405	left
									748	0.000247768	left
									749	0.000861574	left
									750	-0.00450777	left
									751	-0.00378229	left
									752	-0.00211273	left
									753	-0.00136286	left
									754	-0.00381474	left
									755	-0.000164407	left
									756	-0.00079673	left
									757	-9.95694e-06	left
									758	-0.00591243	left
									759	-0.00222248	left
									760	-0.00408027	left
									761	-0.00381351	left
									762	0.000212225	left
									763	-0.000226332	left
									764	0.00409423	left
									765	0.00264902	left
									766	-0.00404794	left
									767	-0.00211817	left
									768	-0.00747882	left
									769	-0.00463968	left
									770	0.00150608	left
									771	-0.00806475	left
									772	-0.00420729	left
									773	0.00201534	left
									774	-0.00396531	left
									775	-0.000253207	left
									776	0.000385555	left
									777	-0.00299383	left
									778	0.000473761	left
									779	0.00239344	left
									780	-0.00388803	left
									781	4.37079e-05	left
									782	0.0023	left
									783	0.000936608	left
									784	-0.00229921	left
									785	-0.00729403	left
									786	-0.0050391	left
									787	0.00254168	left
									788	-0.00321987	left
									789	0.00115873	left
									790	-0.000716865	left
									791	-0.0066739	left
									792	-0.00204243	left
									793	-0.00687556	left
									794	-0.000427863	left
									795	-0.00356855	left
									796	0.000449507	left
									797	-0.000856251	left
									798	-0.00198513	left
									799	-0.00393331	left
									800	0.00239828	left
									801	0.0016458	left
									802	-0.00681803	left
									803	0.000318444	left
									804	-0.0085302	right
									805	-0.000281911	left
									806	-0.00260795	left
									807	0.00152425	left
									808	-0.00242811	left
									809	-0.00442501	left
									810	0.000416306	left
									811	-0.00605846	left
									812	-0.00209929	left
									813	0.000496104	left
									814	-0.00416986	left
									815	-0.00669587	left
									816	-0.00536614	left
									817	0.00173507	left
									818	0.00116343	left
									819	-0.00227966	left
									820	-0.00294429	left
									821	0.000416006	left
									822	-0.00805725	left
									823	0.00112832	left
									824	-0.0113421	right
									825	-0.00500348	left
									826	-0.000219272	left
									827	-0.00279164	left
									828	0.000491663	left
									829	-0.00365459	left
									830	0.00103286	left
									831	-2.13319e-05	left
									832	-0.00167955	left
									833	-0.000480389	left
									834	-0.00191844	left
									835	-0.00210886	left
									836	-0.00724057	left
									837	-0.000194276	left
									838	-0.00581505	left
									839	-0.00491316	left
									840	-0.00274748	left
									841	0.00098802	left
									842	-0.00171089	left
									843	0.000739941	left
									844	-0.00552058	left
									845	-0.00267048	left
									846	-0.000410588	left
									847	0.000779735	left
									848	-0.00677371	left
									849	-0.00372385	left
									850	-0.00913885	right
									851	-0.00535474	left
									852	-0.00817999	left
									853	-0.00528067	left
									854	-0.00113602	left
									855	0.00125333	left
									856	-0.00187707	left
									857	-0.000650964	left
									858	0.000588819	left
									859	-0.00518789	left
									860	-0.00350024	left
									861	-0.000163666	left
									862	0.000646962	left
									863	-0.00195455	left
									864	-0.00577256	left
									865	-0.00485435	left
									866	-0.00461411	left
									867	0.00198313	left
									868	-0.00089425	left
									869	-0.00510747	left
									870	-0.000885304	left
									871	-0.000855777	left
									872	-0.00684376	left
									873	-0.00436678	left
									874	0.00134873	left
									875	-0.000175005	left
									876	-0.00607329	left
									877	0.00178894	left
									878	0.00122228	left
									879	-0.00145545	left
									880	-0.000150356	left
									881	0.000921767	left
									882	-0.00355232	left
									883	-0.00629557	left
									884	0.00126119	left
									885	-0.00245537	left
									886	-0.00220691	left
									887	-0.00599208	left
									888	0.00115311	left
									889	-0.00760285	left
									890	-0.00161613	left
									891	0.000574444	left
									892	-0.00663574	left
									893	0.00515659	left
									894	-0.00200337	left
									895	5.46902e-05	left
									896	-0.000477888	left
									897	0.000738678	left
									898	-0.00467759	left
									899	-0.00298793	left
									900	0.000376325	left
									901	-0.00110674	left
									902	-0.000750341	left
									903	-0.001116	left
									904	-0.00204062	left
									905	-0.000288011	left
									906	-0.00547855	left
									907	-0.00359891	left
									908	-0.0030184	left
									909	-0.00349338	left
									910	-0.000108533	left
									911	-0.00809489	left
									912	-0.00051416	left
									913	0.00159124	left
									914	-0.000923705	left
									915	-0.00517005	left
									916	-0.00816175	left
									917	-0.000637619	left
									918	-0.00109678	left
									919	-0.00310738	left
									920	-0.000734162	left
									921	0.00144477	left
									922	-0.00391623	left
									923	-0.00645153	left
									924	-0.00478326	left
									925	-0.00164685	left
									926	-0.00259491	left
									927	0.00118921	left
									928	0.000797631	left
									929	5.65527e-05	left
									930	-0.00147382	left
									931	-0.00342721	left
									932	-0.00401714	left
									933	0.00208661	left
									934	0.00460315	left
									935	-0.00115554	left
									936	0.000526117	left
									937	0.00291255	left
									938	-0.0019499	left
									939	-0.00575685	left
									940	0.0021164	left
									941	0.000264588	left
									942	-0.00254125	left
									943	-0.00632901	left
									944	-0.00694995	left
									945	-0.00144172	left
									946	-0.00312899	left
									947	-0.0114189	right
									948	-0.00455806	left
									949	0.00154728	left
									950	-0.00560552	left
									951	-0.00236494	left
									952	-0.000444129	left
									953	0.00129114	left
									954	0.000846604	left
									955	0.000432827	left
									956	-0.00273788	left
									957	-0.00103862	left
									958	-0.00124476	left
									959	-0.00302871	left
									960	-0.000722103	left
									961	-0.000750496	left
									962	0.00141475	left
									963	0.000991033	left
									964	-0.000331039	left
									965	-0.00411134	left
									966	0.000237452	left
									967	-0.00612484	left
									968	-0.00299534	left
									969	-0.00342454	left
									970	-0.0039874	left
									971	0.00395185	left
									972	-0.00302706	left
									973	0.000476421	left
									974	-0.000667267	left
									975	-0.000454244	left
									976	-0.00050248	left
									977	-0.00547505	left
									978	-0.00271737	left
									979	-0.00132763	left
									980	-0.00190839	left
									981	-0.000498383	left
									982	0.000550459	left
									983	0.00154452	left
									984	0.00310956	left
									985	-0.00421944	left
									986	-0.000920479	left
									987	-0.00103564	left
									988	-0.00592798	left
									989	-0.00412045	left
									990	-0.00382778	left
									991	-0.0043025	left
									992	-0.00556084	left
									993	-0.00145818	left
									994	-0.000355523	left
									995	-0.000727119	left
									996	0.00349111	left
									997	0.00214034	left
									998	-0.000288456	left
									999	-0.000373952	left
									1000	-0.00789798	left
									1001	-0.00178421	left
									1002	0.00203219	left
									1003	-0.000355842	left

## Sheet: Fig. 3
Fig. 3b							Fig. 3c
lag	sub	CA3/DG	CA1	PPA	EVC		roi	sub	1	2	3	4
1	1	0.060329	0.233979	-0.19838	0.305423		CA3/DG	1	-0.0622345	-0.00374774	-0.0243091	0.0100983
1	2	-0.00846974	-0.0181425	-0.0667065	-0.102954		CA3/DG	2	-0.0183977	-0.0203378	-0.00444935	-0.0434471
1	3	0.0160542	0.0464561	0.186112	-0.0544138		CA3/DG	3	-0.00346021	0.0423748	0.0305846	-0.0805522
1	4	0.0295118	0.156482	-0.0396722	0.129716		CA3/DG	4	-0.00831262	0.027845	0.0549919	0.0462166
1	5	0.0257711	0.0934745	0.0142012	0.0396081		CA3/DG	5	-0.0340399	-0.0672767	0.023127	-0.102155
1	6	-0.0130511	0.264291	0.240248	0.323757		CA3/DG	6	-0.0440456	0.0425891	-0.0164097	-0.0601057
1	7	-0.186506	0.0404222	-0.205535	0.358091		CA3/DG	7	0.00397841	0.0384604	-0.0158859	-0.00914169
1	9	-0.149419	0.0662288	0.0259614	0.029252		CA3/DG	9	-0.0206954	-0.00531205	-0.00948513	-0.0603962
1	10	0.0418179	0.051117	-0.0460275	0.167452		CA3/DG	10	0.110038	-0.0433257	0.0242453	-0.0885248
1	11	-0.0618285	-0.231568	0.0434876	0.104205		CA3/DG	11	-0.0828305	-0.0495982	-0.00568527	-0.0601605
1	12	-0.15783	0.21747	0.0807368	0.254898		CA3/DG	12	-0.0268297	0.0316762	-0.0535573	-0.0961968
1	13	-0.168755	-0.0118093	0.193416	-0.149348		CA3/DG	13	0.0394623	-0.068851	0.0138055	-0.0206353
1	14	-0.115486	0.0515749	-0.152907	0.037005		CA3/DG	14	-0.000558568	0.0519549	-0.00495818	-0.0305485
1	17	0.134373	-0.00820449	-0.21899	0.0424536		CA3/DG	17	0.0588367	-0.0889473	0.062662	0.0251866
1	18	-0.0538115	-0.299616	-0.138433	0.147036		CA3/DG	18	0.0263673	0.0844623	0.0354294	0.0359501
1	19	-0.0545559	0.187999	-0.0251844	-0.106906		CA3/DG	19	0.0423627	-0.0170057	0.0129695	-0.0723938
1	20	-0.194254	0.0283764	0.21038	0.067279		CA3/DG	20	-0.0388975	0.071027	-0.00577784	-0.0502785
1	21	0.0626879	0.191303	-0.0404356	-0.211458		CA3/DG	21	-0.0690117	0.039033	0.061195	0.0250377
1	22	-0.225587	0.0916126	0.0698794	-0.170946		CA3/DG	22	0.0151022	-0.01104	-0.0267352	-0.0181868
1	23	0.110968	0.146262	-0.126563	0.0148016		CA3/DG	23	0.0017367	-0.0445897	-0.0454138	-0.013178
1	24	-0.216323	0.204252	0.0609622	0.0659246		CA3/DG	24	-0.0168144	0.0350739	-0.0247533	0.0386933
1	25	-0.185127	0.0178205	0.0345697	0.211696		CA3/DG	25	0.0298124	0.00556054	-0.0636997	-0.0866491
1	26	-0.0995025	-0.1909	0.0172448	0.238463		CA3/DG	26	0.0199825	0.0189599	0.00538535	0.0605084
1	27	0.194899	0.00858451	0.212083	0.0135482		CA3/DG	27	-0.0543709	-0.0670197	-0.0124701	-0.029547
1	28	0.022912	0.214515	0.103311	0.120116		CA3/DG	28	0.0356281	0.0504383	0.0180213	-0.115888
1	29	-0.176029	0.2421	-0.055264	-0.0925016		CA3/DG	29	-0.0129121	0.00606453	0.0371602	0.066403
1	31	-0.0669266	0.054843	0.133338	-0.239303		CA3/DG	31	-0.0349948	-0.0112682	0.064405	0.0279301
1	32	-0.057641	0.0150047	0.172617	-0.0658342		CA3/DG	32	-0.037868	-0.0591433	-0.0199735	-0.0527757
1	33	-0.037001	0.04098	-0.0243655	-0.14338		CA3/DG	33	-0.0116744	-0.052894	-0.0351854	0.0173571
1	35	-0.141387	0.118704	-0.0231085	-0.119438		CA3/DG	35	0.0135365	0.0374181	-0.00153687	0.000914763
1	36	-0.207274	-0.288672	0.170701	-0.18177		CA3/DG	36	0.0260053	-0.0327195	0.0170295	0.0093235
2	1	0.0201858	0.114465	-0.0914252	0.163634		CA1	1	-0.0177262	0.0556232	0.0289496	0.0690129
2	2	0.115094	-0.113251	0.205779	-0.0406494		CA1	2	-0.0233115	0.0283728	-0.0291882	0.00845912
2	3	0.11096	0.174627	-0.0376888	-0.206366		CA1	3	-0.0621753	-0.0252233	-0.00433034	-0.0359956
2	4	-0.0928294	0.032341	0.00277129	0.0688564		CA1	4	0.0359006	-0.0324799	-0.0251933	0.0390824
2	5	0.0742309	-0.284626	-0.390509	0.255534		CA1	5	0.0192016	-0.0209536	0.0244912	-0.056494
2	6	-0.11905	0.001032	-0.0918226	0.0567782		CA1	6	-0.0517793	0.0399262	-0.0684796	0.053419
2	7	-0.0623006	-0.0545775	-0.0710495	-0.014265		CA1	7	0.00875711	0.0726832	0.0326295	0.0718543
2	9	0.144921	-0.170772	-0.0365658	0.348201		CA1	9	-0.0541967	-0.000978638	0.0339127	-0.0664358
2	10	0.193907	-0.140563	-0.0763337	0.32844		CA1	10	0.0156926	-0.0260763	0.00902577	-0.0564749
2	11	-0.0417629	-0.021104	-0.100414	0.020254		CA1	11	-0.00165607	0.0107761	-0.071814	-0.0731128
2	12	0.0419141	-0.0922474	0.190098	-0.17496		CA1	12	-0.140291	0.0252027	0.00669613	-0.0727607
2	13	0.0322433	0.00398636	0.0119205	-0.325897		CA1	13	0.0311336	-0.00633479	-0.0483361	0.00438126
2	14	0.0220374	-0.073171	0.0683882	0.162292		CA1	14	0.0244744	-0.0470319	-0.029263	-0.0394069
2	17	-0.0895836	-0.3067	-0.116039	-0.00287358		CA1	17	-0.002185	0.011451	-0.0494302	0.00479201
2	18	-0.150152	0.139092	0.152245	0.0648537		CA1	18	0.0244237	-0.00665214	-0.0118971	-0.0496437
2	19	-0.0293362	0.347204	0.00999283	-0.0679621		CA1	19	-0.0950494	0.0560939	0.0302396	0.00188475
2	20	0.0709052	-0.0865789	0.154627	-0.086898		CA1	20	-0.0220996	-0.0160524	-0.0468262	0.0420154
2	21	-0.137708	-0.0815856	0.127642	-0.0307484		CA1	21	0.0371407	0.0747497	0.109529	-0.0449221
2	22	0.121972	0.0773306	-0.193551	-0.124163		CA1	22	-0.0181567	0.0509928	0.0192125	0.0180068
2	23	-0.08698	-0.17527	-0.0580544	0.0182428		CA1	23	-0.00748143	0.00840765	-0.050021	0.0490614
2	24	0.0956582	0.0604244	0.0642815	-0.0696741		CA1	24	-4.60741e-05	-0.00358545	-0.0201655	-0.0116421
2	25	-0.269434	0.00304007	0.0534411	0.0369513		CA1	25	3.26274e-06	0.00150001	-0.0051273	-0.0210649
2	26	-0.0667687	-0.292278	-0.00416396	-0.00591715		CA1	26	0.0168407	-0.0027108	0.0567328	0.0222319
2	27	-0.381549	0.0213665	-0.174041	0.385027		CA1	27	0.0336256	0.0137811	0.042274	0.0788032
2	28	-0.075742	-0.0353359	-0.0877924	-0.167544		CA1	28	-0.004925	0.0353373	-0.0244679	0.109469
2	29	0.15849	-0.103942	0.0541367	0.0666241		CA1	29	0.0209983	-0.00816387	-0.0261128	0.0881921
2	31	0.156932	-0.294412	0.170639	0.065897		CA1	31	-0.0259804	0.00100099	-0.000602901	0.0906728
2	32	-0.0931292	-0.0329009	-0.0896858	0.0238283		CA1	32	-0.0306481	-0.0277502	0.104601	0.0137263
2	33	0.126562	0.127138	-0.00243865	-0.168124		CA1	33	-0.0413618	-0.0867946	0.0115988	0.0702276
2	35	-0.0688196	0.0137828	-0.117548	-0.00191772		CA1	35	0.0018928	0.0301457	-0.0553431	-0.0240434
2	36	-0.267544	-0.0631152	-0.0933792	0.0463521		CA1	36	-0.0140228	0.0245723	-0.0155852	-0.0175639

## Sheet: Fig. 4
Fig. 4b
sub	run	CA23DG_competitor	CA23DG_target	CA1_competitor	CA1_target
1	IP	-0.0156476	-0.00783914	-0.0214317	-0.0199463
1	pre-IP	-0.0192095	-0.0099263	0.00279401	-0.0113777
2	IP	-0.0208589	0.00508256	-0.000929639	-0.00635679
2	pre-IP	0.00367068	-0.0419508	0.00720694	0.00620086
3	IP	0.0217783	0.0177286	-0.0199629	-0.000642352
3	pre-IP	0.0111767	-0.0132649	-0.00875571	0.0148377
4	IP	0.021825	-0.00146657	0.0323318	0.0169977
4	pre-IP	-0.0220517	-0.0339001	0.0135315	0.00458959
5	IP	0.00238833	0.00443444	0.012805	0.00760479
5	pre-IP	0.00411809	-0.0515754	4.10954e-05	-0.0156893
6	IP	0.0194989	0.0273943	-0.0153852	0.00708888
6	pre-IP	0.0144135	-0.0078748	-0.0303267	0.0073794
7	IP	-0.0277928	-0.00667693	-0.0188211	0.00506601
7	pre-IP	0.0182408	0.0185101	-0.0580125	-0.00804973
9	IP	-0.0398852	-0.0272113	-0.0059466	-0.00931763
9	pre-IP	0.0203814	-0.00942501	0.0257681	0.00230937
10	IP	-0.0227738	-0.00591831	-0.010254	-0.0372382
10	pre-IP	0.00559439	-0.0551522	-0.00240612	-0.0157614
11	IP	-0.0269286	-0.0114028	0.0144834	0.0101795
11	pre-IP	0.0351108	0.000312357	0.00875977	-0.0330354
12	IP	-0.0159956	-0.00630562	-0.0174227	0.00602169
12	pre-IP	0.0105436	0.00702589	0.0157579	-0.00708819
13	IP	-0.0257604	0.028037	0.00927189	-0.0090104
13	pre-IP	0.0184621	0.0270819	0.0119738	-0.00310974
14	IP	-0.00143447	0.000333435	0.00757686	-0.00804148
14	pre-IP	-0.0015229	-0.00532423	0.00389723	-0.0143765
17	IP	0.030581	-0.00231365	0.00539206	-0.00730162
17	pre-IP	0.0217228	-0.0109678	0.0105743	0.00843393
18	IP	0.0276304	0.0152863	0.015968	-0.00126676
18	pre-IP	0.0185933	-0.0287237	0.0280981	0.0418779
19	IP	-0.0345466	-0.01526	0.00798307	0.00054655
19	pre-IP	-0.0115219	-0.0228123	0.00382529	-0.0200416
20	IP	0.0155851	-0.00460595	0.00365688	0.00913195
20	pre-IP	-0.0374954	-0.0337738	0.0217062	0.00334564
21	IP	-0.000412651	-0.00214979	-0.0152307	0.0079618
21	pre-IP	-0.0152185	-0.0258467	-0.00466322	-0.0170092
22	IP	-0.0134035	-0.00430781	0.00998577	0.0227481
22	pre-IP	0.00737208	0.0114505	-0.00959797	0.0287414
23	IP	-0.0175852	0.0149999	0.0249389	0.0210664
23	pre-IP	-0.014497	-0.00391963	0.00708418	0.00475421
24	IP	-0.00891731	0.0126345	0.0232739	0.024493
24	pre-IP	0.012039	-0.00342036	0.0104479	-0.00956614
25	IP	-0.00494327	-0.0200966	0.00555065	0.0265894
25	pre-IP	0.0276917	0.047781	-0.0133114	0.0152443
26	IP	0.00380621	0.0249236	0.0179807	0.0186118
26	pre-IP	-0.00340548	-0.011294	0.0019271	0.00229221
27	IP	-0.00923234	-0.0200906	-0.00932038	-0.0193514
27	pre-IP	0.0167243	0.0128971	0.00263939	0.000512815
28	IP	-0.011257	0.0271376	0.00682318	0.00678814
28	pre-IP	0.0105288	0.00646976	-0.00630722	-0.00730153
29	IP	-0.0261949	-0.00729474	-0.0197494	-0.0103068
29	pre-IP	-0.0183026	0.0099569	0.0427184	0.0245117
31	IP	0.013572	-0.0170296	-0.0217426	0.020483
31	pre-IP	-0.0159704	0.012008	-0.0289051	-0.0408576
32	IP	-0.0124319	0.00734498	0.0384948	0.0179116
32	pre-IP	-0.00301122	-0.00807291	0.01534	-0.0264389
33	IP	0.00441752	-0.00251502	-0.00551223	-0.0265988
33	pre-IP	0.0272301	-0.0253724	-0.0341192	-0.0136364
35	IP	-0.00634175	0.0152786	0.0303228	-0.000634828
35	pre-IP	0.00616328	0.0239371	0.0274272	-0.0150741
36	IP	-0.0101562	-0.0121334	0.0165971	-0.0161944
36	pre-IP	0.00712969	-0.00147637	-0.0122596	0.00917887

## Sheet: Supp.fig.1
Behavior									CA23DG
scene_id	sub	1	2	3	4	5	6		scene_id	sub	1	2	3	4	5
0	1	0	1	1	1	1	1		0	1	-0.00317321	-0.0322022	-0.283109	-0.0389903	-0.0472617
0	2	0	0	0	0	1	1		0	2	-0.197888	-0.0316677	-0.0259001	-0.0465015	-0.214026
0	3	0	0	0	1	1	1		0	3	-0.0537111	0.00502526	0.182415	-0.0337133	-0.0796809
0	4	0	0	0	0	1	1		0	4	0.0664856	0.0595919	-0.0560091	-0.0496512	0.00819454
0	5	0	0	0	0	1	1		0	5	0.0483811	0.0804362	-0.0881095	0.00990243	0.0600826
0	6	0	0	0	1	1	1		0	6	-0.0193383	-0.0742977	0.114668	-0.0266449	0.0182495
0	7	0	0	0	1	1	1		0	7	0.0500218	-0.218548	0.0336814	-0.10934	-0.0502297
0	9	0	0	1	0	1	1		0	9	-0.133143	0.0197689	-0.0234477	-0.0143303	0.0730821
0	10	0	0	0	0	0	0		0	10	0.00615078	-0.0286998	0.0999882	0.0789534	-0.0342063
0	11	0	0	0	1	1	0		0	11	0.0993455	0.145687	0.0829254	-0.11966	-0.0618893
0	12	0	0	1	1	1	1		0	12	0.0352849	-0.0397695	-0.000378132	0.0267847	-0.184172
0	13	0	0	0	0	0	1		0	13	-0.134736	-0.0155659	-0.117104	0.0706702	0.0482009
0	14	0	1	0	1	1	1		0	14	0.0253236	0.0455805	0.0304593	-0.00549713	-0.06235
0	17	0	0	0	1	0	1		0	17	0.0183027	0.0229645	-0.0258606	0.0398244	-0.05339
0	18	0	1	1	1	1	1		0	18	-0.02429	0.0152458	0.0406952	0.0537166	-0.121829
0	19	1	0	0	1	1	1		0	19	0.0271153	0.0299697	-0.0617669	-0.00791301	-0.17898
0	20	0	0	0	0	0	1		0	20	0.0270036	0.0114366	-0.0889657	0.0257334	0.0768029
0	21	0	0	1	0	1	1		0	21	-0.0759202	0.125966	0.113998	-0.0660693	-0.0228276
0	22	0	0	1	0	0	0		0	22	0.018109	-0.0545984	0.0450173	-0.0503745	0.0544671
0	23	0	0	0	0	0	0		0	23	-0.0250843	-0.0460043	0.0592082	-0.00508593	0.029321
0	24	0	0	0	0	0	1		0	24	0.0902717	-0.22724	0.0303803	-0.00182184	-0.00175914
0	25	0	0	1	1	1	1		0	25	-0.0398555	0.0235863	0.0642458	-0.0318346	-0.0773629
0	26	0	0	0	1	1	1		0	26	-0.0622738	-0.077329	-0.00231116	-0.0899406	-0.069063
0	27	0	0	1	1	1	1		0	27	0.103279	0.0728961	0.0206201	-0.134042	-0.0421659
0	28	0	1	1	1	1	1		0	28	0.0514653	0.0108393	-0.0766571	0.041503	0.0295715
0	29	0	0	0	1	1	1		0	29	-0.0474629	0.00230044	-0.0430048	0.0126812	-0.133732
0	31	0	1	1	0	0	0		0	31	0.0750012	0.0382796	0.0818823	0.0089258	0.0705766
0	32	0	0	1	1	1	1		0	32	0.10725	0.0228389	0.103189	-0.00990033	-0.25419
0	33	0	0	0	0	0	0		0	33	0.022976	0.0151691	-0.0192298	-0.0733681	0.0102789
0	35	0	0	1	1	1	1		0	35	-0.0360535	0.050003	-0.0362057	0.0854131	0.129087
0	36	0	0	0	0	0	1		0	36	0.161646	-0.107817	-0.0590937	0.0213183	-0.103638
1	1	0	1	1	1	1	1		1	1	0.0389501	0.0561766	-0.00650642	0.0656159	-0.00625998
1	2	0	0	1	0	1	1		1	2	0.0227689	-0.0269434	-0.060404	0.0396237	-0.0441183
1	3	0	0	0	1	1	1		1	3	0.0111114	0.0672451	0.0731012	0.0847376	-0.0446851
1	4	0	0	0	0	0	0		1	4	0.163373	0.0249968	0.187713	0.0104392	-0.0127045
1	5	0	0	0	0	0	0		1	5	-0.0428363	0.0357736	0.0409739	0.0196627	-0.026886
1	6	1	1	1	1	1	1		1	6	-0.0783019	0.091145	-0.0263584	-0.0613384	0.0447534
1	7	0	0	1	1	1	0		1	7	-0.107581	0.0980981	0.00552099	0.041081	-0.011913
1	9	0	0	0	1	1	1		1	9	0.0425344	-0.0845194	0.00837678	0.0498073	-0.105512
1	10	0	0	1	0	0	0		1	10	-0.0639031	-0.070649	-0.153175	0.00777508	-0.0140749
1	11	0	0	1	1	1	1		1	11	-0.050563	-0.137343	-0.0321737	0.0714749	-0.0730361
1	12	0	0	1	1	0	1		1	12	-0.134401	-0.0823051	-0.0195562	-0.0038269	-0.128775
1	13	0	0	1	0	0	0		1	13	-0.102681	-0.0170455	-0.0325765	-0.0893244	0.00606652
1	14	1	1	1	0	1	1		1	14	-0.0161574	-0.0493225	0.0701166	0.0243728	-0.021578
1	17	0	0	0	1	0	1		1	17	0.0960633	0.0155833	0.119981	0.0147941	0.0811115
1	18	1	1	1	1	1	1		1	18	0.0195525	-0.0211017	-0.0142726	0.185459	0.0114892
1	19	1	1	0	0	0	1		1	19	0.0568945	-0.0579028	0.188474	0.0297231	0.0235336
1	20	0	0	1	1	1	1		1	20	0.13993	-0.128658	-0.000593107	-0.00192079	-0.0316144
1	21	0	1	0	0	1	1		1	21	-0.0189327	0.0592464	0.0318029	0.074039	-0.0472453
1	22	0	0	0	1	0	1		1	22	0.0402515	-0.0516878	-0.00805889	-0.074244	0.0294994
1	23	0	1	0	1	1	1		1	23	0.018817	-0.0242307	0.0100272	0.0111673	0.0445975
1	24	0	0	0	0	1	1		1	24	0.171256	0.0130797	-0.0928557	0.039654	0.0180574
1	25	0	0	1	1	1	1		1	25	0.118823	-0.0540685	-0.00276697	-0.0160715	0.116771
1	26	0	1	1	1	1	1		1	26	-0.123521	0.0978273	0.121404	-0.0908939	-0.00469519
1	27	0	0	1	1	1	1		1	27	0.0692133	-0.00720598	-0.0123984	0.080911	0.0352612
1	28	0	1	1	1	1	1		1	28	-0.0660527	-0.0378061	-0.029667	0.0483915	-0.0859248
1	29	0	0	0	0	0	0		1	29	0.0121023	-0.158394	0.0764517	-0.0547269	-0.0603093
1	31	0	0	0	0	0	0		1	31	0.018284	0.0486723	0.0297323	-0.0202958	0.0567868
1	32	1	1	0	1	1	1		1	32	0.0590329	-0.00213884	-0.0229301	-0.0849851	-0.0126129
1	33	0	0	0	0	1	0		1	33	0.0225734	-0.0165666	-0.00510829	0.0739472	-0.014856
1	35	0	1	1	1	1	1		1	35	-0.0926049	0.0118086	-0.0812862	0.101134	-0.0393949
1	36	0	0	1	0	1	1		1	36	-0.119865	0.111059	0.112214	-0.0839749	-0.0102513
2	1	0	0	1	1	1	1		10	1	-0.142279	-0.057075	0.0194825	-0.0244386	-0.072866
2	2	0	0	1	1	1	1		10	2	0.109732	-0.0210213	-0.00714702	-0.100427	-0.0604503
2	3	0	1	1	1	1	1		10	3	0.0578784	-0.091456	0.0555713	-0.0849986	0.0286216
2	4	0	1	0	1	1	1		10	4	-0.141288	-0.0737835	-0.0851916	0.0178978	-0.0458469
2	5	0	0	0	1	1	1		10	5	-0.0115936	0.0963166	-0.108453	-0.110868	0.0269854
2	6	0	1	1	1	0	1		10	6	-0.0374463	0.0797691	0.0533879	0.00217487	0.025416
2	7	0	1	1	1	1	1		10	7	0.0767135	0.0594252	-0.103225	-0.0134719	0.0293455
2	9	0	0	1	1	1	1		10	9	-0.0349332	-0.132033	-0.0186139	-0.0506495	0.0190282
2	10	0	0	1	1	1	0		10	10	-0.0527076	0.18418	-0.00618232	0.0765463	-0.0146961
2	11	0	0	1	1	1	1		10	11	-0.0708363	0.0512938	-0.0498067	-0.0258753	-0.0893703
2	12	1	1	1	1	1	1		10	12	-0.0302631	-0.0505517	-0.124731	0.0703842	0.0380677
2	13	0	0	0	0	0	1		10	13	-0.0749482	0.122441	0.0768583	-0.0342201	0.0288798
2	14	1	0	1	1	1	1		10	14	-0.00168103	0.0740503	0.0823587	-0.0897534	0.00581112
2	17	0	0	0	1	1	1		10	17	0.0338373	0.068503	0.141003	0.0570536	-0.0649196
2	18	0	1	1	1	1	1		10	18	-0.0338723	0.0983365	-0.0247804	0.0914196	-0.0212588
2	19	0	0	1	1	1	1		10	19	0.0246389	0.0991226	-0.120719	0.0103648	-0.0515061
2	20	0	1	1	1	1	1		10	20	-0.0590873	-0.163006	0.031953	0.0634348	0.0878915
2	21	0	1	0	1	1	1		10	21	-0.0465319	0.0387444	0.00538971	-0.0276671	-0.0338087
2	22	0	0	1	1	1	1		10	22	-0.00571966	0.0185754	-0.0175543	-0.0396513	-0.0236705
2	23	0	0	1	1	1	1		10	23	-0.0644153	0.0429493	-0.0238225	-0.0788245	-0.0355505
2	24	0	0	0	0	1	1		10	24	0.0268966	-0.0612592	0.0727425	0.0286327	0.00961798
2	25	0	1	0	1	1	1		10	25	-0.0327494	0.0527951	-0.0302457	-0.0122818	0.0669719
2	26	0	0	1	1	1	1		10	26	0.0472812	0.0357871	0.03443	-0.111729	-0.025575
2	27	0	1	1	1	1	1		10	27	0.0939914	-0.0241623	0.176652	0.0350643	0.0103286
2	28	1	0	1	1	1	1		10	28	0.0794204	-0.158136	0.0874267	0.0826346	-0.00909433
2	29	1	0	1	1	1	1		10	29	0.121337	-0.0309574	-0.0219349	0.0295785	0.0521853
2	31	1	0	0	0	0	0		10	31	-0.0711623	-0.0523448	-0.0660399	0.0319396	-0.0232781
2	32	0	1	1	1	1	1		10	32	0.0921856	-0.0614605	-0.04926	-0.0180519	-0.0226252
2	33	0	0	1	1	1	1		10	33	0.0320932	0.0434458	-0.0113122	0.00564347	-0.00559882
2	35	0	0	1	1	1	1		10	35	0.00575736	0.0682638	-0.0683038	0.00742541	0.0329376
2	36	0	1	0	1	1	1		10	36	0.0771176	-0.0486324	-0.0799987	0.0751307	0.0278004
3	1	0	0	1	1	1	1		11	1	-0.00440371	-0.0782092	0.127039	0.0713124	-0.085388
3	2	0	0	0	1	1	1		11	2	0.0933364	-0.00606031	0.0494995	-0.117819	-0.0240316
3	3	0	0	1	1	1	1		11	3	-0.0323461	-0.10859	0.00940424	0.0219815	-0.0112856
3	4	0	0	0	0	0	0		11	4	0.122646	-0.110244	0.04491	0.0778755	-0.019805
3	5	0	0	0	1	1	1		11	5	-0.0319132	-0.0143267	0.0561912	0.0672513	-0.0324708
3	6	0	1	1	1	1	1		11	6	0.0388257	0.129564	0.0245931	-0.0733816	-0.197871
3	7	0	0	0	1	1	1		11	7	-0.0979836	-0.0582959	0.181679	0.0327906	-0.0183251
3	9	0	1	0	0	1	1		11	9	0.0565257	0.0858291	-0.000245501	0.116931	-0.074613
3	10	0	0	0	0	1	1		11	10	0.0178951	-0.0181477	0.081992	-0.0264944	-0.134592
3	11	0	0	1	1	1	1		11	11	0.180144	0.170466	-0.0560993	-0.137618	-0.0662835
3	12	0	1	0	0	1	1		11	12	-0.0331564	0.0202346	0.142809	-0.0298678	0.0674904
3	13	0	0	0	0	0	0		11	13	-0.0847999	0.154238	0.00718043	0.0107474	-0.0940804
3	14	0	1	1	1	1	1		11	14	0.0217469	0.0330598	0.00236076	-0.0526933	0.139222
3	17	0	0	1	0	0	1		11	17	-0.0217592	0.00757411	0.0404765	-0.0459572	-0.0452066
3	18	0	0	0	1	1	1		11	18	-0.0160027	0.09652	-0.0909913	0.00586346	-0.0481959
3	19	0	0	1	1	1	1		11	19	0.0196046	0.0292525	0.0279824	0.0261896	-0.0422077
3	20	1	1	1	1	1	1		11	20	0.15825	-0.0901176	-0.137589	-0.0197267	-0.135501
3	21	1	1	1	1	1	1		11	21	0.0442556	0.0286635	-0.0398485	-0.110511	-0.0519772
3	22	0	0	0	0	1	1		11	22	-0.0790986	0.115783	-0.00858172	-0.0896798	0.0507276
3	23	0	0	0	0	1	1		11	23	0.0563108	-0.135162	0.0884416	0.016551	-0.0136091
3	24	0	1	0	1	1	1		11	24	0.102435	-0.0460606	-0.0011822	0.00163683	-0.0530076
3	25	0	1	1	1	1	1		11	25	-0.0152296	0.0491705	-0.104313	-0.0420058	0.0143131
3	26	0	0	0	1	1	1		11	26	0.0981918	-0.145157	0.0870663	0.104376	0.150176
3	27	0	0	0	0	1	1		11	27	-0.0733388	-0.124225	-0.0406984	-0.0436311	0.0280952
3	28	0	1	1	1	1	1		11	28	-0.127746	0.00704494	0.0288143	-0.0733574	-0.0293041
3	29	0	0	0	1	1	1		11	29	-0.0172901	-0.0461314	0.181659	-0.162423	0.0234669
3	31	0	1	0	0	1	1		11	31	-0.187884	-0.0879884	0.120564	-0.0548475	-0.068434
3	32	0	0	0	1	1	1		11	32	-0.0633788	0.0340936	-0.169311	-0.0261336	-0.105242
3	33	0	0	0	0	0	0		11	33	-0.00415938	-0.149077	-0.127841	0.104996	-0.00854209
3	35	0	0	0	1	1	1		11	35	0.0424485	-0.0468557	-0.0187261	-0.0357804	-0.028231
3	36	0	1	0	1	1	1		11	36	-0.0308241	-0.0332251	0.0485135	-0.115289	-0.13035
4	1	0	1	0	1	1	1		12	1	0.0833224	-0.0523627	0.0117899	-0.119221	-0.0712015
4	2	0	0	1	1	1	1		12	2	0.00687123	0.0146346	-0.013886	-0.0529877	-0.0397934
4	3	0	1	1	1	1	1		12	3	-0.0773218	-0.00364545	-0.0465901	0.0160676	-0.0161593
4	4	0	1	1	1	1	1		12	4	0.0250209	0.0123452	-0.059715	0.0209766	-0.0127676
4	5	0	0	1	1	1	1		12	5	-0.034282	-0.00872521	-0.0187831	-0.142428	-0.104486
4	6	0	1	0	1	1	1		12	6	0.0214037	-0.041598	-0.0620616	-0.160226	0.0495421
4	7	0	0	1	0	1	1		12	7	-0.0655804	-0.0478162	-0.0556926	0.0505656	0.0639344
4	9	0	1	1	1	1	1		12	9	0.0101763	-0.0933239	0.10376	-0.0626145	0.00178276
4	10	0	0	0	0	1	1		12	10	-0.0150119	-0.0366698	0.103404	-0.0581887	0.134873
4	11	0	0	0	0	0	1		12	11	0.0127995	-0.0935942	0.0774937	-0.0444408	0.0365121
4	12	0	0	1	1	0	1		12	12	0.0225339	-0.0539406	0.0476595	-0.0522177	-0.0114219
4	13	0	0	0	0	1	1		12	13	-0.130478	-0.23566	0.136252	-0.153382	-0.0152781
4	14	0	0	1	1	1	1		12	14	0.0135111	-0.0173128	-0.00870867	0.136636	0.0429989
4	17	0	0	1	1	1	1		12	17	0.111765	-0.0616207	-0.0168276	-0.190815	0.018198
4	18	1	0	0	0	0	1		12	18	0.0301262	0.0295791	0.116864	-0.00541386	-0.0544496
4	19	0	0	1	0	0	0		12	19	0.0550284	-0.0685488	0.0128222	0.0515906	-0.0139387
4	20	0	1	0	0	1	1		12	20	-0.140303	0.0183524	-0.091119	-0.0121971	0.0563114
4	21	0	1	1	1	1	0		12	21	-0.0626193	0.0471484	0.0887393	-0.0401343	0.0674098
4	22	0	0	0	0	1	1		12	22	0.0900773	-0.0478642	0.0566395	-0.0134386	0.0655833
4	23	0	0	0	0	0	1		12	23	0.121347	0.17065	-0.022092	-0.108786	0.0507881
4	24	0	0	0	0	0	1		12	24	0.0464266	-0.0174044	-0.0697992	-0.0319374	0.084311
4	25	0	0	0	0	1	1		12	25	0.0391543	0.0574446	0.0923266	-0.0748237	0.00824096
4	26	0	1	1	1	1	1		12	26	0.119386	0.00615466	0.0731893	-0.0509604	-0.0264158
4	27	1	1	1	1	1	1		12	27	-0.0394713	-0.0937131	0.0275274	-0.0249453	-0.0722076
4	28	0	1	1	1	1	1		12	28	0.0101846	0.0733582	-0.0736013	0.0947382	-0.0737224
4	29	0	0	0	1	1	1		12	29	0.0792638	0.0485663	0.0739592	0.112304	-0.0488987
4	31	0	0	0	0	1	0		12	31	-0.0362047	0.0812898	-0.0417702	0.0377616	0.0276084
4	32	0	1	1	1	1	1		12	32	0.0367485	-0.0761251	0.0990562	-0.0229701	0.0263407
4	33	0	0	0	0	1	1		12	33	0.0263539	-0.0250042	0.0785991	-0.0394582	0.0564595
4	35	1	1	1	1	1	1		12	35	0.0280203	-0.0731074	-0.117269	0.057935	0.0152017
4	36	0	0	1	1	1	1		12	36	0.116086	0.0507907	0.0169703	0.00684481	-0.062731
5	1	0	1	1	1	1	1		13	1	0.0422028	-0.0288546	-0.0384948	-0.00503609	0.0864424
5	2	0	0	1	1	0	1		13	2	0.00650136	0.140073	-0.0895981	-0.0239666	0.053666
5	3	1	1	1	1	1	1		13	3	-0.22275	-0.00277809	0.126075	-0.0689078	0.044796
5	4	0	0	0	0	0	1		13	4	-0.0442161	0.0960391	0.146749	-0.0825256	0.00616799
5	5	0	1	1	1	1	1		13	5	0.00678958	-0.0498234	-0.0475021	0.0365772	-0.0507477
5	6	0	1	1	1	1	1		13	6	0.0585259	-0.168178	-0.0211981	-0.0934788	-0.0154495
5	7	0	0	1	1	1	1		13	7	-0.0610217	0.0935182	0.0325433	0.0532709	-0.0405481
5	9	0	1	1	1	0	1		13	9	0.0230251	0.0482985	-0.0583012	-0.0226034	0.0213382
5	10	0	0	0	0	0	1		13	10	-0.0353171	0.114338	-0.0436581	-0.0537487	-0.0872112
5	11	0	0	1	1	1	1		13	11	-0.025435	0.0162373	-0.129915	-0.158504	0.179986
5	12	1	1	0	1	1	1		13	12	0.0995104	-0.0847965	-0.0280011	0.0625452	-0.0109277
5	13	0	0	0	1	1	1		13	13	-0.122461	-0.0109681	-0.0504582	-0.0749658	-0.0221035
5	14	0	1	0	0	1	1		13	14	-0.0686529	0.0522746	0.0613508	-0.069603	-0.0133003
5	17	0	0	0	0	1	1		13	17	0.000471732	0.0368625	-0.0163806	-0.113692	-0.0588157
5	18	0	1	1	1	1	1		13	18	0.0381725	0.0704522	-0.146236	-0.0686021	0.139347
5	19	0	0	1	1	1	1		13	19	0.0540264	0.0174646	0.0454249	0.0283053	-0.0763845
5	20	0	0	0	1	1	1		13	20	-0.0326996	-0.0849773	0.0326382	-0.0401277	-0.00696616
5	21	1	0	1	1	1	1		13	21	-0.0283552	-0.0296695	-0.00315713	0.0579002	0.082349
5	22	0	0	0	0	1	1		13	22	0.0436959	0.0663521	-0.073289	-0.134683	0.0194322
5	23	0	0	1	0	1	0		13	23	-0.0332632	-0.0964827	-0.00643807	0.040051	0.121442
5	24	0	0	0	1	0	1		13	24	-0.0617267	-0.0762203	0.14057	0.0188178	0.0679795
5	25	0	0	1	1	1	1		13	25	-0.0250496	0.0573576	0.0213787	0.00708909	0.0700838
5	26	0	0	1	1	1	1		13	26	-0.0225641	0.086835	0.100707	-0.0996527	0.00760375
5	27	0	0	1	0	1	1		13	27	-0.0602367	0.00520643	0.107124	-0.113745	0.00351359
5	28	0	0	1	1	1	1		13	28	0.0586431	-0.0627097	0.110369	-0.0406863	-0.153053
5	29	1	0	0	1	1	0		13	29	0.118464	0.00961573	-0.096324	0.135422	-0.0438844
5	31	0	0	1	1	1	1		13	31	-0.0120104	-0.00268415	0.00311147	-0.0550888	-0.0850755
5	32	0	1	1	1	1	1		13	32	-0.0170588	-0.020789	-0.00615407	-0.038132	0.0261676
5	33	0	1	0	1	1	1		13	33	-0.0454479	-0.014067	-0.0701449	0.101067	-0.00905543
5	35	1	1	1	1	0	1		13	35	0.0258658	-0.0680589	-0.0303723	-0.0230042	0.0300426
5	36	0	1	1	1	1	1		13	36	0.0178953	0.000868245	0.0387656	0.0204022	-0.0667155
6	1	1	1	1	1	1	1		14	1	-0.00403583	-0.0735281	0.128565	-0.00289168	-0.116818
6	2	1	1	1	0	1	1		14	2	-0.0715224	0.0480784	0.018974	-0.0780005	0.00343705
6	3	0	1	1	1	1	1		14	3	-0.0455658	-0.10813	-0.0900911	0.0877081	0.156736
6	4	0	1	1	1	1	1		14	4	0.13368	-0.0420668	-0.0464549	0.0481873	0.156657
6	5	0	1	1	1	1	1		14	5	0.00479198	-0.0434066	-0.0727233	-0.0349213	0.0571711
6	6	1	1	1	1	1	1		14	6	0.0151802	-0.189734	0.0195828	0.0356368	0.0515414
6	7	0	1	1	1	1	1		14	7	-0.0673251	-0.0136825	0.110059	-0.0111565	-0.0253641
6	9	0	0	1	1	1	1		14	9	0.102646	0.0623096	-0.0672151	0.0485354	0.0106038
6	10	0	0	0	0	0	0		14	10	-0.089626	-0.0541075	-0.013653	0.0417557	0.0411756
6	11	0	0	1	1	1	1		14	11	-0.0934172	0.0649628	0.0204731	0.00156987	-0.116683
6	12	0	1	1	1	1	1		14	12	0.0240916	0.054707	-0.112457	0.083017	-0.0546938
6	13	0	0	1	1	1	1		14	13	-0.0955372	-0.00835265	0.0156053	0.0614698	0.0412915
6	14	0	0	0	0	1	1		14	14	0.104503	-0.000592952	0.115031	-0.073402	-0.0504399
6	17	0	0	0	0	1	1		14	17	0.0589578	-0.100072	-0.00251744	-0.0312267	0.036209
6	18	0	1	1	1	1	1		14	18	-0.021328	-0.0690572	0.0514209	0.0399059	-0.0868649
6	19	0	0	0	0	1	1		14	19	0.0827255	-0.0797075	-0.0118858	-0.0610268	0.0534063
6	20	0	1	1	1	1	1		14	20	0.157884	0.117832	-0.0869064	-0.00708923	0.311342
6	21	1	1	1	1	1	1		14	21	-0.181788	0.000274871	0.0600419	0.122026	0.0295723
6	22	0	0	0	1	1	1		14	22	0.1394	0.139177	-0.0928565	0.0205701	-0.114376
6	23	0	0	1	1	1	1		14	23	0.0237267	-0.0114991	0.0167775	0.132978	-0.016021
6	24	0	0	1	1	1	1		14	24	-0.171107	0.00307417	-0.0111908	0.10439	0.0142547
6	25	0	0	0	0	1	1		14	25	-0.0696087	0.0549562	0.163259	-0.0459886	-0.0420348
6	26	0	1	1	1	1	1		14	26	0.0977698	-0.0298452	0.00837862	-0.198482	0.0717031
6	27	0	1	1	1	1	1		14	27	0.118046	-0.00388427	-0.101177	0.0221868	-0.148589
6	28	0	0	0	1	1	1		14	28	0.0982494	-0.0204806	-0.0426207	-0.0291424	0.052659
6	29	0	0	0	1	1	1		14	29	0.0121655	0.0521287	0.0246688	0.134141	0.0998606
6	31	0	0	1	1	1	1		14	31	-0.0319505	0.072142	0.0754826	0.0579167	0.039947
6	32	1	0	1	1	1	1		14	32	0.0107323	-0.0868785	0.0134575	-0.0208855	0.125225
6	33	0	1	1	1	1	1		14	33	0.0852152	0.0387529	-0.0485493	-0.0487975	-0.0926427
6	35	0	1	1	1	1	1		14	35	-0.0378702	-0.0657534	-0.0609926	-0.0908756	-0.0624489
6	36	0	1	1	1	1	0		14	36	0.0707014	0.109861	0.0229817	-0.0201068	0.0626712
7	1	0	1	1	1	1	1		15	1	-0.0422304	0.00927647	-0.031893	-0.0509382	-0.0465662
7	2	0	0	1	0	1	1		15	2	0.0638288	0.017755	-0.0178101	-0.0807683	0.0321192
7	3	0	1	1	1	1	1		15	3	-0.0265957	-0.0270322	-0.0646158	0.0199258	0.0244396
7	4	0	0	0	0	0	1		15	4	0.0206236	0.0303674	-0.136323	0.03057	0.102666
7	5	0	0	1	1	1	1		15	5	0.100369	-0.0609637	0.0888587	0.0184171	0.000351885
7	6	0	0	1	1	1	1		15	6	-0.0126964	0.114104	0.138331	-0.0169773	-0.0815099
7	7	0	0	1	1	1	1		15	7	0.0110019	0.098458	-0.0328813	-0.142961	0.0376485
7	9	0	0	0	1	1	1		15	9	0.0980187	0.0279726	-0.0370855	0.07183	-0.0552339
7	10	0	1	1	1	1	1		15	10	-0.0997951	0.0271492	0.0779617	-0.117932	0.00311695
7	11	0	0	0	0	0	1		15	11	-0.0452838	-0.156385	0.117437	-0.17129	0.0416507
7	12	0	1	1	1	1	1		15	12	-0.178636	0.0432777	-0.0339784	-0.0592387	0.0745883
7	13	0	0	0	1	0	1		15	13	0.0201122	-0.0275029	-0.0493017	-0.0180625	0.0182977
7	14	0	0	0	1	1	1		15	14	0.0264189	-0.0712376	0.0739819	-0.00769319	0.0328923
7	17	0	0	0	1	1	1		15	17	-0.00993687	-0.0407847	-0.118458	0.0636351	-0.0238349
7	18	0	0	1	1	1	1		15	18	0.0345015	-0.0268948	-0.0181014	-0.0327303	-0.0436726
7	19	0	0	1	1	1	1		15	19	0.0133848	-0.0295013	-0.0330232	0.115774	-0.117943
7	20	0	0	0	1	1	1		15	20	-0.0173526	-0.0799445	0.0426056	-0.20911	0.0712175
7	21	0	1	0	1	1	1		15	21	0.129798	0.0665233	-0.0268917	0.0680095	-0.0458469
7	22	0	0	0	1	1	1		15	22	0.00974591	0.0859983	-0.00897399	-0.0522766	0.121031
7	23	0	0	0	0	0	0		15	23	-0.0391381	-0.00549523	-0.0732421	0.0309387	-0.00766816
7	24	0	0	0	1	1	1		15	24	0.0537991	0.03344	0.0424001	-0.010413	0.0674158
7	25	0	0	0	1	0	0		15	25	0.0110963	0.00782175	-0.131689	0.0930994	-0.011902
7	26	0	0	1	0	1	1		15	26	0.106162	-0.129837	-0.057482	0.0424854	0.030017
7	27	0	1	0	1	0	1		15	27	0.0790227	-0.0947319	-0.0914751	-0.194491	0.0459239
7	28	0	0	0	1	1	1		15	28	0.0401072	0.0963716	-0.00466264	-0.017295	-0.0100639
7	29	0	0	0	1	1	1		15	29	0.0746553	-0.00683685	-0.00618537	0.0688309	0.0932017
7	31	0	0	0	0	1	1		15	31	0.0301539	-0.0290021	0.0651737	-0.00381375	-0.0170934
7	32	0	1	1	1	1	1		15	32	-0.0104986	0.0516622	0.0496975	-0.0994152	0.0454811
7	33	0	0	1	1	1	1		15	33	0.0411663	-0.00668813	0.0150761	-0.0434123	-0.0187317
7	35	0	1	1	1	1	1		15	35	-0.0136449	0.138293	0.18725	0.0329981	0.0916788
7	36	0	1	0	1	1	1		15	36	0.0298626	-0.000997872	0.0807607	0.0968558	-0.0856927
8	1	0	0	1	1	1	1		16	1	0.0490771	0.199716	0.0434567	-0.0237797	0.103627
8	2	0	0	0	1	1	1		16	2	0.0456258	-0.0205503	0.0526148	-0.0613997	0.176837
8	3	0	0	1	1	1	1		16	3	-0.0658856	-0.0114614	0.0182818	-0.111562	-0.104912
8	4	0	0	0	0	0	0		16	4	0.0496029	-0.0155516	0.0897046	0.0201333	0.139693
8	5	0	0	1	1	1	1		16	5	-0.0140971	-0.0656432	0.113983	-0.00856786	0.0142871
8	6	1	0	0	1	1	1		16	6	0.0694334	-0.086232	-0.128141	0.0126316	0.0677247
8	7	0	1	1	1	1	1		16	7	-0.0150112	0.125375	-0.0451441	0.0220545	-0.0216682
8	9	0	1	0	1	1	1		16	9	-0.12507	-0.0324274	0.048183	0.0988305	0.0496792
8	10	0	0	0	1	1	1		16	10	-0.101458	0.0179582	-0.215596	0.0269588	-0.144726
8	11	0	0	0	1	1	1		16	11	0.0065407	-0.0418982	-0.0356968	-0.0190687	0.10903
8	12	1	0	1	1	1	0		16	12	-0.0886547	-0.0387427	0.0201736	-0.0850971	0.0422182
8	13	0	0	1	1	0	1		16	13	0.0720958	-0.0699213	-0.0550376	0.0484361	-0.000208585
8	14	0	0	0	1	1	1		16	14	0.118548	-0.043491	0.0664545	0.0011934	0.0659087
8	17	0	0	0	1	1	1		16	17	0.0113911	0.117259	0.00678515	0.105059	0.0183917
8	18	0	0	1	1	1	1		16	18	0.0936597	-0.017001	0.0426077	0.0936024	0.181642
8	19	0	0	1	0	0	1		16	19	0.0201478	-0.0977609	0.000114317	-0.0389725	0.0108239
8	20	0	0	0	0	1	1		16	20	-0.0956524	0.154479	0.0293842	-0.00224511	0.125797
8	21	0	1	1	1	1	1		16	21	0.0410504	-0.0282134	-0.100844	-0.00976033	0.100917
8	22	0	0	0	1	1	1		16	22	0.0357618	-0.0895699	0.0790413	0.0798683	-0.0667259
8	23	0	0	0	0	0	1		16	23	0.135042	-0.0687107	-0.177833	0.0121243	-0.0722928
8	24	0	1	0	0	0	1		16	24	-0.0015658	-0.0749781	0.00814736	0.000657475	0.0779449
8	25	0	0	0	0	1	1		16	25	-0.0269429	-0.0812274	0.0373586	-0.161595	-0.0598054
8	26	0	0	0	1	0	1		16	26	0.105406	0.0483185	-0.0878726	0.151009	0.147805
8	27	0	0	1	1	1	1		16	27	-0.033801	-0.186712	-0.0448256	0.0503848	0.060934
8	28	0	1	1	1	1	1		16	28	-0.0408482	-0.0129931	0.0265977	-0.105202	-0.0156796
8	29	0	0	0	1	1	1		16	29	-0.00433269	0.057087	0.0686799	0.0568012	0.0263642
8	31	1	1	1	1	1	1		16	31	0.0610847	-0.0158919	0.0351136	0.0072314	0.0658807
8	32	0	0	0	1	1	1		16	32	-0.0178165	-0.057929	0.0746414	-0.0383395	-0.0538504
8	33	0	0	0	1	0	1		16	33	-0.049787	-0.0286462	0.0875581	-0.0243617	-0.0700757
8	35	0	1	1	1	1	1		16	35	-0.0558549	-0.0498041	-0.0205732	-0.117494	0.045374
8	36	0	0	1	0	1	1		16	36	-0.0241382	0.223299	0.0324728	-0.0543456	-0.0377817
9	1	0	1	0	1	1	1		17	1	0.104264	-0.0551763	-0.00262981	0.0610968	0.026929
9	2	0	1	1	1	1	1		17	2	-0.0228532	0.11659	0.11877	0.117967	-0.0216669
9	3	1	0	1	1	1	1		17	3	-0.0612746	0.102384	0.081457	0.00445185	0.0127139
9	4	0	0	0	1	1	1		17	4	0.00596943	-0.0638315	0.0989603	-0.108597	0.115489
9	5	0	0	0	1	1	1		17	5	0.0552469	0.00307052	0.0681419	-0.0861254	0.0104566
9	6	0	1	1	1	1	1		17	6	-0.064712	0.278113	-0.0949013	0.0948808	0.0164701
9	7	0	1	1	1	1	1		17	7	-0.0399298	-0.00847434	0.116392	-0.0378795	0.0241014
9	9	0	1	1	1	1	1		17	9	-0.0290048	0.124861	0.0550417	-0.0793796	0.00298854
9	10	0	0	0	0	0	0		17	10	-0.0605331	0.0384722	-0.0151134	0.0171969	-0.0853329
9	11	0	0	1	0	1	1		17	11	0.00329566	0.197748	-0.107413	0.0595535	0.0241883
9	12	1	1	1	1	1	1		17	12	-0.0568221	0.115355	-0.00716382	-0.0219425	0.0528842
9	13	0	0	1	1	1	0		17	13	0.13747	0.160332	-0.0119097	0.105448	-0.0514315
9	14	0	0	0	0	0	0		17	14	-0.0354877	0.052918	0.0104266	0.115749	-0.0782297
9	17	0	0	1	1	1	1		17	17	-0.0134751	-0.0267757	-0.227433	0.165605	0.073816
9	18	0	0	1	1	1	1		17	18	0.127911	0.166072	-0.150137	0.0583288	0.0337612
9	19	0	0	0	1	0	1		17	19	0.0325509	0.10043	0.0632357	-0.0214062	0.0517201
9	20	0	0	0	1	1	1		17	20	0.0469524	0.0446313	0.067835	-0.0303586	0.112281
9	21	1	0	1	1	1	1		17	21	-0.106138	-0.00193998	0.0805536	-0.0996999	-0.0463909
9	22	0	0	0	1	1	1		17	22	0.0240171	-0.0650422	0.0101325	-0.0265812	0.00896762
9	23	0	0	1	1	1	1		17	23	-0.0383694	-0.0676304	-0.0228436	-0.144406	0.0223697
9	24	0	0	1	1	1	1		17	24	0.00609083	-0.0506318	-0.00710087	0.0300182	-0.148188
9	25	1	1	1	1	1	1		17	25	-0.0615014	-0.0193216	-0.0396488	0.0569929	-0.170538
9	26	0	1	1	1	1	1		17	26	-0.0181936	-0.00374883	0.0541575	0.0353487	-0.095074
9	27	0	0	1	1	1	1		17	27	-0.0788497	-0.027469	0.0224632	-0.0471384	-0.00938522
9	28	0	1	1	1	1	1		17	28	-0.0729623	0.0517745	0.108697	0.07745	-0.0548516
9	29	0	0	0	0	1	1		17	29	0.0163069	-0.0756303	-0.0119709	0.0712195	0.0733036
9	31	0	0	0	1	1	1		17	31	-0.0469224	0.0450757	-0.0396885	-0.0739089	0.0889635
9	32	1	1	1	1	1	1		17	32	-0.12474	-0.0679998	-0.0909965	0.117545	-0.0706133
9	33	0	1	1	1	1	1		17	33	-0.00865459	-0.168929	-0.0936812	-0.0712432	-0.00507607
9	35	0	1	1	1	1	1		17	35	0.0211039	-0.0278753	-0.140576	0.0361509	0.16704
9	36	0	0	1	1	1	1		17	36	-0.11829	0.0171349	0.0284259	-0.0353898	0.17497
10	1	0	1	0	1	1	1		2	1	-0.122582	-0.00602943	0.0461441	-0.021794	-0.0583997
10	2	0	0	1	1	1	1		2	2	0.0456913	0.0796619	-0.0290843	0.131577	0.0441911
10	3	0	0	1	1	1	1		2	3	0.176917	-0.185573	-0.0777868	-0.0775575	-0.0340256
10	4	0	1	1	1	1	1		2	4	0.00431664	-0.0435995	0.0599498	0.026366	0.173755
10	5	1	1	0	1	1	1		2	5	0.122817	0.0186036	0.0783333	-0.111796	0.0566241
10	6	0	1	0	1	1	1		2	6	0.0342213	-0.0219763	-0.0477516	-0.0355184	-0.122903
10	7	0	1	1	1	1	1		2	7	0.0159353	-0.124637	0.0101983	0.0450922	0.0337856
10	9	0	0	0	1	1	1		2	9	0.118218	-0.0703669	-0.112664	-0.0449385	0.0242141
10	10	0	0	1	1	1	0		2	10	0.035622	-0.0933067	-0.00340654	0.067269	0.0143168
10	11	0	1	0	0	1	1		2	11	-0.0297126	-0.0811537	-0.135112	0.0393431	-0.0292815
10	12	0	0	0	1	1	1		2	12	-0.0201076	-0.0341131	-0.00229531	-0.116466	-0.122755
10	13	0	0	1	1	1	1		2	13	-0.0900997	-0.0605906	-0.0626491	0.131208	-0.00227801
10	14	1	1	1	1	1	1		2	14	0.0924708	0.0168499	-0.0498365	0.00589958	0.0346624
10	17	0	0	0	1	1	1		2	17	-0.0228115	0.0886205	0.00436542	0.0253962	-0.0789002
10	18	0	0	1	1	1	1		2	18	-0.0252034	0.129502	0.114642	-0.0196312	0.00886721
10	19	0	0	1	1	1	1		2	19	-0.0109797	-0.0568825	0.0857897	-0.0562175	0.0136955
10	20	1	1	1	1	1	1		2	20	-0.162608	0.0290814	-0.0786972	0.102121	-0.113618
10	21	1	0	1	0	1	1		2	21	-0.0232808	0.0213083	-0.142948	0.0219475	0.147719
10	22	0	0	0	1	1	1		2	22	-0.049952	-0.0256662	0.0227403	-0.0227717	-0.027562
10	23	0	0	0	1	0	1		2	23	-0.0670331	0.0183969	-0.0810544	-0.0600961	0.0138788
10	24	0	0	0	0	1	1		2	24	0.153343	0.0492076	0.00898054	-0.0267427	0.142354
10	25	0	0	0	1	1	1		2	25	0.054206	0.00235461	-0.28531	0.0412553	0.02451
10	26	0	1	1	1	1	1		2	26	-0.0479148	0.00891662	0.0799779	0.24092	-0.0281524
10	27	0	0	1	1	1	1		2	27	0.0745008	0.0151665	-0.0774306	-0.109003	0.131803
10	28	0	0	1	1	1	1		2	28	0.0125102	0.0292698	0.0178493	0.0137412	-0.0425728
10	29	0	0	0	0	0	0		2	29	0.023303	0.221776	-0.131129	-0.0682209	-0.117399
10	31	0	0	1	1	1	1		2	31	0.0625733	0.0496252	-0.0395075	-0.0318755	-0.0332789
10	32	0	0	1	1	1	1		2	32	-0.0754909	0.0660317	0.0602251	0.0571027	0.00667785
10	33	0	0	0	1	1	0		2	33	-0.0612621	0.0226622	-0.0395328	0.0850488	0.0218008
10	35	0	0	0	1	0	0		2	35	-0.0616944	0.0552137	0.0647333	-0.0103055	-0.0216707
10	36	0	0	1	1	1	1		2	36	0.102886	0.0601746	0.0165944	0.0197349	-0.0387242
11	1	0	0	1	1	1	1		3	1	0.0771951	0.0579394	-0.00185784	0.0736284	0.0216545
11	2	0	1	1	0	1	1		3	2	0.0119102	-0.177862	0.0741118	0.0213956	-0.0595431
11	3	0	1	1	1	1	1		3	3	0.129672	-0.0502188	0.0975078	-0.0304918	-0.0584559
11	4	0	0	0	1	1	1		3	4	-0.10253	-0.13346	0.0731881	0.0278328	0.0167283
11	5	0	0	1	0	1	1		3	5	0.0781195	-0.0531957	-0.12628	0.0447377	-0.0135177
11	6	1	1	1	1	1	1		3	6	-0.155329	-0.0082952	0.012208	0.159976	-0.0465298
11	7	0	0	1	0	1	1		3	7	0.0443904	-0.0972132	0.044854	0.0097236	-0.162046
11	9	0	0	1	1	1	1		3	9	-0.0276055	0.0459652	0.0597094	-0.104109	0.120004
11	10	0	0	0	0	0	0		3	10	0.0844047	0.0589017	0.130646	-0.0900246	0.0731501
11	11	0	0	1	0	1	1		3	11	-0.0375323	0.0621839	0.132073	-0.114639	-0.0727563
11	12	1	1	1	1	1	1		3	12	-0.0888773	-0.0463961	-0.0142924	-0.0494387	0.0834778
11	13	0	1	1	1	1	1		3	13	0.14415	-0.0879763	-0.0656397	0.0275404	0.0132373
11	14	0	0	0	0	0	1		3	14	0.01056	0.00138605	0.0864942	0.0259859	-0.0884819
11	17	0	0	1	0	0	0		3	17	0.0198457	-0.0271655	-0.0850077	0.026846	-0.128916
11	18	1	0	1	1	1	1		3	18	0.0271418	-0.0623411	0.090093	-0.00841014	0.000974253
11	19	1	1	1	1	1	1		3	19	0.0193175	-0.0998911	0.00127119	0.112381	-0.0563639
11	20	0	0	1	1	1	1		3	20	-0.276764	-0.0442312	0.194793	-0.0776496	0.00135671
11	21	1	1	1	1	1	1		3	21	-0.0744993	-0.149578	-0.0107053	0.0471685	-0.0718778
11	22	0	0	0	0	0	1		3	22	-0.00549573	0.011735	0.0772107	0.00728611	0.0633956
11	23	0	0	0	0	0	0		3	23	-0.0553789	-0.0328127	0.151649	-0.00753739	0.029621
11	24	0	0	1	0	0	1		3	24	0.0393111	0.0352882	-0.10433	0.0137885	-0.100809
11	25	0	1	1	1	1	1		3	25	-0.0286867	0.0659442	-0.0558591	0.0873086	0.0417916
11	26	0	0	0	1	1	1		3	26	-0.0418684	0.0337843	0.0680879	-0.0734628	-0.0234983
11	27	0	1	1	1	1	1		3	27	0.0698024	0.0664954	0.00366848	-0.182813	-0.152745
11	28	0	1	1	1	1	1		3	28	-0.0412359	-0.0777136	-0.0985905	-0.0354934	0.0175599
11	29	1	0	1	1	1	1		3	29	-0.110115	-0.0297233	0.0794519	-0.0642054	0.091461
11	31	0	1	0	0	1	0		3	31	0.0246227	-0.0267461	0.0903734	0.0964288	0.0462527
11	32	0	1	1	1	1	1		3	32	-0.00939683	-0.0524499	-0.00775651	0.116099	0.0603774
11	33	0	0	1	1	0	0		3	33	0.0392751	0.0326722	0.153619	-0.010355	0.06295
11	35	0	0	1	1	1	1		3	35	-0.138699	-0.0303044	-0.0619551	-0.0750709	0.121383
11	36	1	0	0	0	1	1		3	36	0.0879095	-0.0810259	0.0680618	0.0408346	0.00462078
12	1	0	0	1	1	1	1		4	1	0.11206	-0.0493285	-0.116181	0.0226943	0.0817548
12	2	1	1	1	1	1	1		4	2	0.06974	-0.0109385	-0.0577911	-0.0471969	-0.146453
12	3	0	1	1	1	1	1		4	3	-0.0308606	-0.0375655	0.00112327	0.0594467	-0.145687
12	4	0	0	0	0	1	1		4	4	-0.017261	0.0152558	-0.0737823	-0.0431652	-0.0296792
12	5	0	0	0	0	0	1		4	5	-0.000897609	-0.0323936	0.00452725	0.0443812	-0.0041683
12	6	1	1	0	1	1	1		4	6	-0.027872	0.0633204	-0.0178187	-0.158296	-0.0761034
12	7	0	1	1	1	1	1		4	7	0.00958663	-0.0030266	-0.0446352	0.00906457	0.122817
12	9	0	1	1	0	1	1		4	9	0.0673298	0.038745	-0.0244521	0.0555819	-0.111124
12	10	0	0	0	0	0	1		4	10	-0.00128582	-0.0561595	0.0637138	0.0536013	-0.000293811
12	11	0	0	1	0	1	1		4	11	0.0803118	-0.172406	0.00405449	0.0657516	-0.0668573
12	12	0	1	1	1	1	1		4	12	0.0487844	0.016103	0.00755759	0.0263778	-0.0813712
12	13	0	0	0	1	1	1		4	13	-0.0415064	-0.103014	0.0454631	0.0432972	-0.00826154
12	14	0	0	0	1	1	1		4	14	0.0946498	-0.0262982	-0.117259	0.0391708	-0.0304009
12	17	1	0	0	0	0	0		4	17	-0.102429	-0.0115128	0.0198254	0.0497196	-0.180897
12	18	1	0	0	1	1	1		4	18	0.044741	-0.0256533	0.0123614	-0.0453992	0.00955088
12	19	0	0	1	1	1	0		4	19	0.122242	-0.0337754	0.0301275	-0.0108624	0.0689216
12	20	0	0	0	1	1	1		4	20	0.00708786	0.14839	-0.0301515	0.0496634	-0.0370609
12	21	1	1	1	1	1	1		4	21	-0.177813	0.15352	0.0386574	-0.152233	0.0969683
12	22	0	0	1	1	1	1		4	22	0.0504257	-0.0102969	-0.073884	-0.0614867	-0.108959
12	23	0	1	1	1	1	1		4	23	0.118674	-0.0102199	-0.0803482	-0.0853392	0.0486465
12	24	0	0	1	1	0	1		4	24	-0.0540502	0.00837915	0.149672	0.16356	0.0443161
12	25	0	0	1	0	1	0		4	25	0.0290618	0.115643	0.0386	0.0700795	-0.026667
12	26	0	0	1	1	1	1		4	26	-0.099851	0.148474	-0.101328	0.0350955	0.0296353
12	27	1	1	1	1	1	1		4	27	0.0419198	0.0449637	-0.0042667	-0.00956398	-0.0281498
12	28	0	1	1	1	1	1		4	28	0.0492337	-0.000935174	0.0343674	-0.028729	-0.110027
12	29	0	0	0	1	1	1		4	29	-0.108793	0.0630953	-0.0791723	-0.0607074	0.0415412
12	31	0	1	0	1	1	1		4	31	-0.0436804	0.00311228	0.038292	0.144122	-0.0572103
12	32	0	1	1	1	1	0		4	32	0.0272331	-0.0258534	-0.0958477	0.0798297	-0.0110435
12	33	0	1	1	1	1	1		4	33	-0.0319756	-0.033315	0.00406843	-0.0318687	-0.0179272
12	35	1	1	1	1	1	1		4	35	-0.00826726	0.0394178	0.0973033	-0.0529337	0.153387
12	36	1	1	1	1	1	1		4	36	0.0691469	0.172091	-0.0750683	0.0994998	-0.04115
13	1	0	1	1	1	1	1		5	1	-0.185423	0.143123	0.0349397	0.0432013	-0.0953371
13	2	0	0	0	1	1	1		5	2	0.0355328	0.0893367	0.0420751	-0.0255202	-0.025622
13	3	0	1	1	1	1	1		5	3	-0.159134	-0.17595	-0.15247	-0.0462303	-0.05044
13	4	0	1	0	1	1	1		5	4	-0.0592928	0.0678352	0.043143	0.0741458	0.0924806
13	5	1	0	1	1	0	1		5	5	0.170964	0.0827824	-0.00352823	-0.155625	0.0182035
13	6	1	0	1	1	1	1		5	6	-0.00185552	-0.0195083	-0.0242677	-0.0815944	-0.0781123
13	7	0	0	1	1	1	1		5	7	-0.0149747	-0.0534954	-0.0537976	-0.0946406	-0.0275209
13	9	0	0	1	1	1	1		5	9	-0.126416	-0.0221968	0.0236899	0.051047	-0.00574276
13	10	0	0	1	1	1	1		5	10	-0.00955206	-0.0103534	-0.0618962	0.0384911	0.151028
13	11	0	0	1	1	1	1		5	11	-0.0177854	-0.0660819	0.0217741	-0.070555	0.0538181
13	12	1	1	1	0	1	1		5	12	0.0471108	0.0166076	-0.0850653	0.080957	0.055121
13	13	0	0	0	1	1	1		5	13	0.0401864	0.00154067	-0.0836969	-0.0392015	0.166875
13	14	0	0	0	0	1	1		5	14	0.144601	0.0314577	-0.0972297	-0.0484374	0.059327
13	17	0	0	0	0	1	1		5	17	-0.0283325	0.0536014	-0.122246	-0.0478752	-0.0245463
13	18	0	1	1	1	1	1		5	18	0.00628845	-0.101801	-0.126272	-0.0504484	0.0124246
13	19	0	1	1	1	1	1		5	19	-0.0556616	-0.000685973	-0.0172468	-0.0210469	-0.0215853
13	20	0	1	1	1	1	1		5	20	0.0598684	0.14777	0.0409628	0.18905	-0.0417422
13	21	0	0	1	0	1	1		5	21	-0.0097329	0.086334	0.121239	0.103661	0.0669959
13	22	0	0	0	1	1	1		5	22	-0.106435	-0.0337071	0.005415	0.0388981	0.0238015
13	23	0	0	1	1	1	1		5	23	-0.0528586	-0.0848357	0.109246	0.0868051	0.046743
13	24	0	1	1	1	1	1		5	24	0.0359563	0.0281969	-0.0780183	-0.0100675	-0.0446241
13	25	0	1	1	1	1	1		5	25	-0.0217648	-0.0168943	0.00549878	0.132086	0.0258621
13	26	0	0	0	1	1	1		5	26	0.0390656	-0.0660399	-0.0954977	-0.0358639	-0.0244529
13	27	1	1	1	1	1	1		5	27	-0.0747665	0.0708644	-0.0377544	-0.108262	0.0154778
13	28	1	1	1	1	1	1		5	28	-0.00964885	0.00760926	0.113686	0.06384	0.0552274
13	29	0	0	0	0	1	1		5	29	-0.0658702	0.209048	-0.096271	0.123246	-0.0299929
13	31	1	1	1	1	1	1		5	31	-0.00230179	0.105422	0.0152322	0.0116757	0.154295
13	32	0	1	1	1	1	1		5	32	-0.0896026	-0.034958	0.106623	-0.0204212	-0.091995
13	33	0	1	1	1	1	1		5	33	-0.0632626	0.00631596	-0.0191096	0.050159	0.102634
13	35	0	0	1	1	0	1		5	35	-0.114102	-0.129447	-0.00266576	0.0174675	0.0527387
13	36	0	0	0	1	1	1		5	36	-0.0480022	-0.200243	0.129441	-0.137116	-0.0393594
14	1	0	1	1	1	1	1		6	1	0.0326057	0.0757045	0.0332624	-0.0441815	-0.000224842
14	2	0	0	1	0	1	1		6	2	-0.0332287	0.0863462	-0.0517489	-0.164227	-0.0350256
14	3	0	0	0	1	1	1		6	3	0.0486002	-0.0259867	0.126108	-0.0408778	0.105627
14	4	0	0	0	0	1	1		6	4	0.00383524	0.101391	0.0518662	0.0124997	-0.174333
14	5	0	0	0	0	1	1		6	5	-0.00212122	-0.058252	-0.176627	0.122833	-0.0242253
14	6	0	1	0	1	1	1		6	6	0.109213	0.0540088	-0.0651417	0.0699568	0.0761081
14	7	0	0	0	1	0	1		6	7	-0.120351	-0.152263	0.0719095	-0.0446806	0.0394537
14	9	0	1	1	0	1	1		6	9	0.0775648	-0.0845274	-0.058765	0.0400719	0.0348133
14	10	0	0	0	0	0	0		6	10	-0.00959071	-0.01668	-0.0554963	-0.169584	-0.0306371
14	11	0	0	0	0	1	1		6	11	0.0286022	0.135732	0.00916143	0.0345584	-0.00252792
14	12	0	0	0	1	1	1		6	12	0.0324448	0.0060824	0.113381	-0.0891906	0.108425
14	13	0	0	0	0	1	1		6	13	-0.0495203	0.0471344	0.10701	0.0679115	0.0763392
14	14	0	0	0	0	1	1		6	14	-0.123278	-0.0468351	-0.0873768	-0.0479052	-0.104209
14	17	0	0	0	0	0	1		6	17	-0.0682668	-0.00274487	0.154669	0.169276	-0.0095857
14	18	0	0	1	1	1	1		6	18	0.13251	0.0945373	0.0292053	-0.0910604	-0.0708436
14	19	0	0	1	1	1	1		6	19	-0.00537042	0.0939555	0.0789211	0.0280153	-0.117879
14	20	0	0	1	1	1	1		6	20	-0.222527	0.105995	-0.112014	0.0374373	-0.0233887
14	21	0	0	0	1	1	1		6	21	0.117366	0.0133974	0.0382457	-0.0521877	-0.123589
14	22	0	0	0	1	1	1		6	22	-0.0454096	0.0458322	0.0264594	0.0653078	0.0771066
14	23	0	0	0	0	0	1		6	23	0.0300111	0.0149811	-0.052171	-0.11407	0.0222475
14	24	0	0	0	0	1	1		6	24	0.122904	0.129876	-0.0187151	0.0178479	0.119944
14	25	0	0	0	0	0	0		6	25	-0.0191805	0.0452972	-0.0275394	0.0501603	-0.0441706
14	26	0	0	1	1	1	1		6	26	-0.11056	-0.038882	-0.131359	-0.0512803	-0.023904
14	27	1	0	1	1	1	1		6	27	0.051882	0.00806572	0.0369416	-0.0669285	0.00159431
14	28	0	0	1	1	1	1		6	28	0.0642786	-0.131294	0.066488	0.0129263	0.10321
14	29	0	0	0	1	1	1		6	29	-0.0777358	-0.0688601	-0.113838	0.0749693	0.00790575
14	31	1	0	1	1	1	1		6	31	0.0782076	0.0328662	0.0382816	-0.00603035	0.0896081
14	32	0	0	1	1	1	1		6	32	-0.00927139	-0.0621677	-0.0163009	-0.0107195	0.0219859
14	33	0	0	0	0	0	1		6	33	0.0228859	-0.0217818	-0.134615	0.00257098	-0.0757194
14	35	0	0	1	1	1	1		6	35	-0.123137	-0.103129	-0.00978873	-0.100322	-0.0140879
14	36	0	0	0	1	1	1		6	36	-0.00524047	-0.0314119	0.133124	-0.0430743	-0.011481
15	1	0	0	1	1	1	1		7	1	0.0108907	0.0950659	-0.00836214	0.0465863	-0.132136
15	2	0	1	1	1	0	1		7	2	0.0657516	0.00794051	-0.0533606	-0.0598615	0.0650703
15	3	0	1	0	1	1	1		7	3	0.0397681	-0.0575152	-0.00175612	0.023998	0.0910667
15	4	0	0	0	0	1	1		7	4	-0.0927592	-0.149412	0.00861069	0.00876179	-0.0975599
15	5	0	0	0	1	1	1		7	5	-0.115166	-0.114596	-0.18776	-0.0286193	0.0469764
15	6	0	1	1	1	1	1		7	6	0.00622323	-0.0151759	-0.135861	0.0550457	-0.104262
15	7	0	0	1	1	1	1		7	7	0.0710206	-0.0468257	0.027234	-0.00133306	-0.0249593
15	9	0	1	0	1	0	0		7	9	0.177669	-0.160313	0.0627155	-0.0558119	0.0466395
15	10	0	0	0	0	1	0		7	10	-0.0460628	0.00775473	-0.0384437	0.103518	0.0110946
15	11	0	0	1	1	1	1		7	11	0.0565763	0.15574	-0.108705	0.0118814	-0.162073
15	12	1	0	1	1	1	1		7	12	-0.0605028	-0.0779378	-0.0360044	0.0976804	0.0266691
15	13	0	0	0	1	1	1		7	13	0.0688545	-0.110816	0.0431219	-0.160545	-0.0962894
15	14	0	0	1	1	0	1		7	14	-0.0284811	-0.0145758	0.0991435	0.00286299	-0.00726074
15	17	0	0	1	1	1	1		7	17	0.0786099	0.0413015	-0.0251737	0.104728	-0.120767
15	18	0	1	1	1	1	1		7	18	-0.136194	-0.0320701	0.0683488	0.0295832	0.128737
15	19	0	0	0	0	1	1		7	19	-0.0400221	0.0759705	0.140395	-0.254404	-0.0156765
15	20	0	1	0	0	1	1		7	20	0.0463599	0.0725902	-0.0224564	-0.093793	0.0218006
15	21	1	1	1	1	1	1		7	21	0.121471	-0.110419	-0.0113461	-0.0924964	-0.158989
15	22	0	0	0	0	1	1		7	22	-0.0963326	-0.0399868	0.0153024	-0.100272	0.0768519
15	23	0	0	1	1	1	1		7	23	-0.0335247	-0.00249002	-0.00315516	0.0918623	0.048798
15	24	0	0	0	0	0	1		7	24	-0.0108961	0.021761	-0.0240929	0.0436354	0.064082
15	25	0	0	1	1	1	1		7	25	-0.0783701	-0.0837937	0.0512516	0.0629598	0.131918
15	26	0	1	1	1	1	1		7	26	0.088337	-0.0572226	-0.116477	0.019286	-0.119516
15	27	0	1	1	1	1	1		7	27	-0.166686	-0.117988	0.119284	0.200281	-0.0918376
15	28	0	1	1	1	1	1		7	28	0.0190959	-0.0823789	-0.0438636	-0.107541	-0.0623118
15	29	0	0	0	0	0	0		7	29	-6.37969e-05	-0.0771726	-0.0387609	-0.0193113	0.123527
15	31	0	1	1	0	0	1		7	31	0.0440144	-0.136295	-0.0329532	0.0053998	0.0124217
15	32	0	1	1	1	1	1		7	32	-0.056693	0.0325229	-0.0612812	-0.0890427	-0.0438383
15	33	0	1	1	1	1	1		7	33	-0.0365501	-0.0549396	0.019771	-0.00578775	0.0331562
15	35	0	0	1	1	1	1		7	35	-0.0955218	0.200481	-0.034349	-0.0310658	-0.0967709
15	36	0	0	0	0	0	1		7	36	0.0377261	0.158698	0.137688	0.00729417	-0.0152573
16	1	0	1	0	1	1	1		8	1	0.0759643	-0.0824276	0.0994417	0.0532111	-0.0607088
16	2	0	1	0	1	1	1		8	2	-0.025442	0.0154425	-0.110432	-0.0398785	-0.0313768
16	3	0	0	0	1	1	1		8	3	0.0485014	0.0952891	0.0537677	0.0582442	0.08334
16	4	0	0	0	1	1	1		8	4	0.122288	-0.0664602	-0.116643	0.00473661	-0.0217119
16	5	0	0	0	1	1	1		8	5	-0.0395971	-0.0507656	-0.101735	0.0113896	0.0959161
16	6	0	1	1	1	1	1		8	6	-0.127176	-0.00872954	-0.0565442	0.00148695	0.0587762
16	7	0	0	0	1	1	1		8	7	-0.0355681	0.0512268	-0.016567	0.0932954	0.0713078
16	9	0	0	1	1	1	1		8	9	-0.0374581	-0.0386937	-0.163294	-0.00404829	-0.0151144
16	10	0	0	0	1	1	1		8	10	0.0114997	0.0420232	-0.049989	-0.0622572	0.0443555
16	11	0	0	1	1	1	1		8	11	-0.0564765	0.0525723	-0.0935214	-0.104197	0.0354119
16	12	0	0	1	1	1	1		8	12	0.0141987	0.194485	0.00330799	0.0477263	0.160581
16	13	0	0	0	1	0	1		8	13	0.037209	-0.0682785	-0.0543181	0.0745755	-0.0282175
16	14	0	0	0	0	1	1		8	14	0.00286576	-0.0348292	-0.0806972	-0.121349	0.0191782
16	17	0	0	0	0	0	1		8	17	-0.0594637	-0.0133387	-0.0802294	-0.0568408	-0.0833435
16	18	0	0	1	1	1	1		8	18	0.108493	0.000702321	-0.0172849	0.0174531	-0.103181
16	19	0	0	0	1	0	1		8	19	0.0502524	-0.034253	-0.05109	0.0433801	0.0165746
16	20	0	0	0	1	0	1		8	20	0.132432	0.0204795	0.00137017	0.0263175	0.231923
16	21	0	1	1	1	1	1		8	21	0.0354861	0.00755619	-0.0968806	0.0364538	0.0502463
16	22	0	0	0	0	1	1		8	22	-0.0566221	0.0470811	-0.0120912	0.168683	-0.10201
16	23	0	0	0	1	1	1		8	23	-0.160669	0.0461879	-0.00792219	-0.0658499	0.0909298
16	24	0	0	1	1	1	1		8	24	-0.0107791	0.0718389	-0.0461592	0.126207	0.0695293
16	25	0	1	1	1	0	1		8	25	-0.0790614	0.110502	-0.067126	-0.0401693	0.00444671
16	26	0	0	0	1	0	1		8	26	0.00913049	-0.0345648	-0.0982016	-0.00902287	0.0545801
16	27	0	0	0	1	1	1		8	27	0.0126123	-0.0118642	-0.109935	0.0414688	0.061159
16	28	0	1	1	1	1	1		8	28	-0.103636	-0.100613	-0.021764	-0.0868833	0.206812
16	29	0	0	1	1	0	1		8	29	0.0261536	0.155252	0.0629618	-0.110824	0.111225
16	31	0	0	0	0	0	0		8	31	-0.0657001	0.0858047	-0.100896	-0.000254439	-0.0721887
16	32	0	1	1	1	1	1		8	32	0.131505	-0.0162614	-0.107154	-0.0168411	-0.0323327
16	33	0	0	0	0	0	0		8	33	-0.15064	0.0171443	0.000996927	0.142183	0.0521908
16	35	0	1	1	1	1	1		8	35	0.0538146	-0.0909501	-0.00451118	0.0740002	0.132248
16	36	0	0	0	1	0	1		8	36	0.0429648	0.0925579	-0.0121913	0.0964723	0.101819
17	1	0	1	1	1	1	1		9	1	-0.0502398	-0.054271	-0.114657	0.0683259	-0.0718558
17	2	0	0	1	1	1	1		9	2	-0.017179	0.13859	0.0375088	0.0535993	0.0321769
17	3	0	0	1	1	1	1		9	3	-0.0271434	-0.0671929	0.0186335	-0.125559	0.0347756
17	4	1	0	0	1	0	1		9	4	-0.114892	-0.187016	-0.0613525	0.00751416	0.0056073
17	5	1	1	1	0	1	1		9	5	-0.271959	0.0286954	-0.132178	0.0235171	0.0107843
17	6	0	1	1	1	1	1		9	6	0.0488571	-0.0245338	0.0462047	0.090699	0.0862995
17	7	0	0	1	0	1	1		9	7	-0.12809	-0.0656744	-0.0702345	0.10768	0.0630674
17	9	0	1	0	0	1	1		9	9	-0.0490792	-0.0472201	-0.11917	0.069942	0.028599
17	10	0	0	0	0	0	0		9	10	-0.14612	-0.0661958	-0.0567971	-0.0552705	-0.064596
17	11	0	0	0	1	1	1		9	11	0.00550419	-0.0279803	-0.124392	-0.000282327	-0.0215919
17	12	1	0	1	1	1	1		9	12	0.0497728	0.0391092	0.0499879	-0.116125	-0.00546692
17	13	0	0	0	1	1	1		9	13	-0.22273	0.192183	0.15156	0.0523294	0.0126177
17	14	0	0	0	0	1	1		9	14	-0.0852754	-0.0241999	0.011965	-0.11557	-0.0572409
17	17	0	0	1	0	1	1		9	17	-0.0584196	0.0493649	-0.0802497	-0.0325619	0.00889041
17	18	0	1	0	0	1	1		9	18	-0.00356589	0.0795877	-0.0479749	0.0318648	0.153546
17	19	0	1	1	1	1	1		9	19	-0.113848	0.04294	0.0110081	0.0575022	-0.131205
17	20	0	0	0	1	1	1		9	20	-0.0194208	-0.0287324	-0.0925477	0.0447187	0.0369164
17	21	0	1	1	1	1	1		9	21	0.0170319	0.138632	0.0072761	0.179053	-0.00499573
17	22	0	0	0	0	1	1		9	22	0.00474977	0.122911	0.0474153	-0.0441839	-0.107
17	23	0	0	1	1	1	1		9	23	0.130922	-0.0488779	0.0275322	-0.000350289	0.147385
17	24	0	0	0	1	1	1		9	24	0.101095	-0.0612319	0.0693611	-0.142046	-0.00844339
17	25	0	1	1	1	1	0		9	25	0.0175494	0.0414242	0.0455767	-0.0317613	-0.113268
17	26	0	0	1	1	1	1		9	26	0.0367603	0.0461984	-0.0403623	0.0209013	0.0262819
17	27	0	0	1	1	1	1		9	27	0.025675	0.0614872	0.00633963	-0.1024	0.0409354
17	28	0	0	0	1	1	1		9	28	0.017716	0.196268	-0.0677229	-0.0557611	-0.060739
17	29	0	0	0	1	1	1		9	29	0.117216	-0.100309	-0.003787	-0.0337809	-0.000601426
17	31	1	1	1	1	1	1		9	31	0.0257346	-0.0229419	-0.0826162	0.0199458	-0.119661
17	32	1	0	0	1	1	0		9	32	-0.10001	0.00346462	-0.105684	0.040327	0.0713146
17	33	0	1	1	1	1	1		9	33	-0.0396878	0.0710387	0.105664	-0.0159109	-0.0403424
17	35	0	0	1	1	1	1		9	35	0.0126807	-0.0479483	-0.132658	0.0739763	0.0222249
17	36	0	0	0	1	1	1		9	36	0.0103994	-0.106491	0.0399496	-0.0192021	0.0495227

## Sheet: Supp.fig.2
Supp. Fig. 2a								Supp. Fig. 2b										Supp. Fig. 2c
sub	roi	1	2	3	4	5		run.2	sub	N	N-1	N-2	N-3	N+1	N+2	N+3		sub	roi	-/-	+/-	+/+
1	CA23DG	0.00400916	0.00375212	-0.00330945	0.00968899	-0.0302564		N-1	1	-0.0131494	NA	0.00111595	0.0133095	-0.0233497	0.0142408	-0.00715722		1	ca23dg	0.00423725	-0.010127	-0.00218435
2	CA23DG	0.011621	0.0255225	-0.00686713	-0.0296885	-0.0163672		N-1	2	-0.0204473	NA	0.00105591	-0.000176554	0.027114	0.040807	0.00708545		2	ca23dg	0.00561786	0.00124899	-0.00211646
3	CA23DG	-0.0161189	-0.0379529	0.0227854	-0.0135187	0.00204367		N-1	3	-0.0129664	NA	0.00693077	0.0524189	-0.0134787	-0.0102821	-0.0123454		3	ca23dg	0.0120872	-0.0130668	-0.000895028
4	CA23DG	0.00808902	-0.0265334	0.00940684	0.00577766	0.0223906		N-1	4	0.0167198	NA	-0.0347607	-0.0164557	0.0344167	0.0208251	0.0296847		4	ca23dg	-0.0109822	0.00627965	0.0164438
5	CA23DG	0.00127862	-0.0114674	-0.0340372	-0.0155712	0.00785207		N-1	5	-0.0276755	NA	-0.0128719	0.0202533	-0.0232869	0.0231625	0.0333364		5	ca23dg	0.00215135	-0.00807759	-0.00412271
6	CA23DG	-0.00682459	0.00843139	-0.0150595	-0.0102759	-0.0126589		N-1	6	-0.0264513	NA	-0.0172451	0.0244256	-0.0398308	0.00226316	-0.0307365		6	ca23dg	-0.00289252	-0.0118017	-0.000800299
7	CA23DG	-0.0263748	-0.0202139	0.0117719	0.000508615	0.00571596		N-1	7	-0.0176692	NA	0.00452669	0.037401	-0.00516565	0.0184538	0.0125616		7	ca23dg	0.0219903	0.00348195	-0.00208813
9	CA23DG	0.0117221	-0.0173262	-0.0178765	0.00911618	0.0036351		N-1	9	-0.0175734	NA	-0.0155455	0.0217849	-0.0106222	0.0103864	-0.0368967		9	ca23dg	0.00922038	-0.00819724	0.00110096
10	CA23DG	-0.0319662	0.00221158	-0.00865005	-0.00674637	-0.00762526		N-1	10	0.00324446	NA	0.0115937	0.0321434	-0.00175936	-0.0147709	-0.0439343		10	ca23dg	0.0139173	-0.0119022	-0.00139024
11	CA23DG	0.00255988	0.0153211	-0.0226357	-0.0378888	-0.0156529		N-1	11	-0.0515252	NA	-0.000954573	0.0114577	0.0175267	0.105215	-0.00964542		11	ca23dg	0.00129867	-0.000593131	-0.00601398
12	CA23DG	-0.0176493	-0.000144003	-0.00439148	-0.00710769	0.00610775		N-1	12	-0.0237703	NA	-0.0338482	-0.0281216	-0.0103581	-0.0381078	0.00859223		12	ca23dg	-0.0241614	-0.0019564	0.00433908
13	CA23DG	-0.0349677	-0.00765678	1.99442e-05	0.0068851	0.00520317		N-1	13	-0.00668518	NA	0.00699058	-0.015666	-0.0232341	-0.03441	-0.079622		13	ca23dg	-0.0100462	-0.00629075	0.0286336
14	CA23DG	0.0164547	-0.00117324	0.0149464	-0.0155574	-0.00630506		N-1	14	0.00489996	NA	0.0216538	0.010358	-0.00928558	0.00244156	-0.00216057		14	ca23dg	0.0109196	-0.00190574	-0.00626526
17	CA23DG	0.0024639	0.01209	-0.0174044	0.0168315	-0.0353614		N-1	17	0.0144345	NA	-0.00288376	-0.0250761	-0.00705068	-0.00182733	-0.00976443		17	ca23dg	-0.00465274	0.0049397	-0.0206539
18	CA23DG	0.0223689	0.0235897	-0.00387844	0.0158612	0.00722469		N-1	18	0.0414439	NA	-0.0164505	-0.0112985	-0.0201786	0.0402016	-0.00158918		18	ca23dg	-0.00216411	0.00422282	-0.00572651
19	CA23DG	0.0195582	-0.00387803	0.0216574	0.00174316	-0.0324996		N-1	19	0.00144742	NA	0.00724095	0.000498288	0.0283933	-0.0039585	-0.0335896		19	ca23dg	0.0127458	0.00468444	0.00593732
20	CA23DG	-0.0139248	0.013965	-0.0166388	0.00245881	0.0413193		N-1	20	-0.0367681	NA	0.0579336	0.0156047	-0.0158038	-0.0364415	-0.0499315		20	ca23dg	0.0278099	-0.020574	0.00169425
21	CA23DG	-0.0166196	0.0259719	0.00851791	0.00330544	0.00192392		N-1	21	0.0049503	NA	0.0123442	-0.0239379	-0.0231447	0.0291615	-0.0316195		21	ca23dg	0.00527215	-0.00313084	0.0147778
22	CA23DG	0.000620483	0.013057	0.00500467	-0.0182795	0.00225332		N-1	22	-0.0087257	NA	0.0152302	-0.0205815	-0.0680842	-0.0026447	0.0559413		22	ca23dg	-0.00350333	-0.0142385	0.00459257
23	CA23DG	0.00361754	-0.0189604	-0.00489113	-0.0137704	0.0317571		N-1	23	-0.0119089	NA	0.00366928	-0.0519097	0.0136027	0.0155242	0.0025255		23	ca23dg	-0.0113367	0.0050781	-0.00269716
24	CA23DG	0.0355367	-0.0122713	0.00382278	0.0203232	0.0234986		N-1	24	0.0047879	NA	0.0282242	-0.00704013	-0.0309958	0.0021686	0.0665361		24	ca23dg	0.00737642	0.00669213	0.00668814
25	CA23DG	-0.0126728	0.0238328	-0.0125001	0.00802771	-0.00226881		N-1	25	-0.0270968	NA	0.00273781	-0.0156298	-0.0157447	0.00707477	-0.0213625		25	ca23dg	0.0124846	-0.0147362	0.00775677
26	CA23DG	0.0122635	-0.00390728	-0.00574957	-0.00899253	0.00430309		N-1	26	0.0128843	NA	-0.00363484	0.0502755	0.00514954	-0.00256252	0.00323963		26	ca23dg	0.00373261	-0.00187707	-0.00598562
27	CA23DG	0.0118219	-0.0192673	3.66086e-05	-0.0392593	-0.00611407		N-1	27	-0.0258023	NA	0.0330876	0.00579264	0.00623738	0.00393074	0.00867247		27	ca23dg	0.0294304	-0.00839446	-0.0152138
28	CA23DG	0.00215413	-0.0118069	0.00750805	-0.00804809	-0.0134613		N-1	28	-0.00540705	NA	-0.00396792	-0.0500404	0.0176939	-0.0591899	-0.0177862		28	ca23dg	-0.0137769	-0.0173173	0.00167542
29	CA23DG	0.00940575	0.012492	-0.00414141	0.0136108	0.0171791		N-1	29	0.0224568	NA	0.000929129	0.0161288	0.00158601	-0.0300508	-0.0787069		29	ca23dg	-0.00222361	-0.00200357	0.0126044
31	CA23DG	-0.00434109	0.0104664	0.0105427	0.00973512	0.00978448		N-1	31	0.00634994	NA	0.00161395	0.0504173	0.0396215	0.00211814	0.0215333		31	ca23dg	0.0106256	0.00306991	0.000134828
32	CA23DG	-0.00607056	-0.0196887	-0.0125437	-0.00471861	-0.0174874		N-1	32	-0.0400678	NA	0.0185233	-0.0414814	0.0195638	0.00460073	-0.00510237		32	ca23dg	0.010217	-0.00365026	-0.00349311
33	CA23DG	-0.0110493	-0.0151007	-0.00576508	0.0111696	-0.00106098		N-1	33	-0.00903506	NA	0.0118501	0.028336	0.00730573	0.0187572	0.00842131		33	ca23dg	2.48515e-05	-0.00132284	0.00775301
35	CA23DG	-0.0326532	-0.00943071	-0.0261637	-0.0027973	0.0405966		N-1	35	-0.0119102	NA	-0.019863	-0.0138599	0.0253436	-0.0222824	0.0090335		35	ca23dg	-0.0256711	0.00335771	-0.00737686
36	CA23DG	0.0265546	0.0214828	0.0377562	-0.00133951	-0.0123182		N-1	36	0.00106591	NA	0.0302727	0.0106666	-0.00822249	-0.016175	0.0892686		36	ca23dg	0.0299062	0.00284499	-0.0036257
1	CA1	0.00354255	-0.019008	0.0117415	-0.00687763	0.00750783		N-2	1	-0.00446932	0.00111595	NA	0.00296827	0.0102309	-0.0494251	-0.0367348
2	CA1	0.0023777	-0.00642718	-0.0139737	0.00902253	0.0165252		N-2	2	0.0114734	0.00105591	NA	0.0174949	0.0157947	0.00528721	-0.0239035
3	CA1	-0.00114964	-0.0260202	0.000506905	0.00175665	0.00437983		N-2	3	-0.0162218	0.00693077	NA	-0.0179316	-0.0130741	-0.0250808	0.00210088
4	CA1	-0.00497484	0.0058558	-0.0107821	0.0417686	0.0184789		N-2	4	-0.0184139	-0.0347607	NA	0.0182699	-0.0333273	-0.033226	NA
5	CA1	-0.0125644	0.0031868	-0.0101865	0.00387487	0.0105218		N-2	5	-0.0316002	-0.0128719	NA	0.00282849	0.0106448	0.01107	0.00717354
6	CA1	0.00592304	-0.00288622	-0.00801349	-0.00712966	0.012559		N-2	6	-0.0212241	-0.0172451	NA	-0.0117574	0.000333916	0.00883287	-0.010798
7	CA1	0.0112668	-0.00512532	-0.011163	0.0221821	-0.00441239		N-2	7	0.0120491	0.00452669	NA	0.0340226	-0.0115377	0.0383795	-0.01376
9	CA1	0.0194385	0.00949315	-0.0333411	-0.00789779	0.00274231		N-2	9	-0.0268213	-0.0155455	NA	0.0338047	-0.0138782	0.000441581	0.0272797
10	CA1	0.0124058	-0.0124473	0.00763607	0.00866733	0.00285429		N-2	10	0.00239697	0.0115937	NA	-0.00159782	-0.0021205	-0.0511837	-0.12052
11	CA1	-0.00276913	-0.0505434	-0.00532015	0.00029469	0.00232189		N-2	11	0.0148155	-0.000954573	NA	-0.00460421	-0.0681776	0.0191568	0.000310283
12	CA1	-0.0164567	0.0015086	-0.0108091	-0.0150398	-0.00817987		N-2	12	0.0256895	-0.0338482	NA	-0.00497925	0.00339483	0.0059432	0.0401193
13	CA1	-0.00137266	0.00438358	-0.00495814	-0.0160035	0.00651777		N-2	13	0.0112103	0.00699058	NA	-0.0243026	-0.022311	-0.0475627	0.0534031
14	CA1	-0.000523292	-0.0306614	0.000429853	0.00228204	-0.00946321		N-2	14	-0.0235483	0.0216538	NA	-0.000904357	0.00542096	0.00631168	-0.0437091
17	CA1	0.013141	0.00747818	-0.0206654	-0.00679498	-0.00458969		N-2	17	0.00672648	-0.00288376	NA	0.0135934	-0.00318838	-0.01379	0.0466834
18	CA1	-0.00597929	-0.0190568	-0.00564184	0.0440473	0.012311		N-2	18	-0.0779613	-0.0164505	NA	0.046258	0.0395084	0.0146898	-0.0436249
19	CA1	0.026645	0.0150729	0.0100105	0.0101137	-0.0130248		N-2	19	0.0317707	0.00724095	NA	0.0352167	-0.00524454	0.00259811	0.0217572
20	CA1	-0.00733405	0.0421508	0.00315787	0.0152417	0.0187565		N-2	20	-0.0422288	0.0579336	NA	0.000854351	0.00684867	0.00231081	-0.0560545
21	CA1	-0.00919402	0.0115071	-0.00391526	0.0205406	0.0171617		N-2	21	0.00349849	0.0123442	NA	0.0253896	-0.0150489	-0.00590136	-0.0179304
22	CA1	-0.00460855	0.00703163	-0.0145757	-0.00292213	0.00763573		N-2	22	-0.0220632	0.0152302	NA	-0.00765644	0.00613147	0.0072838	-0.0434918
23	CA1	0.0266041	0.00133106	0.000128626	0.0303603	0.0220657		N-2	23	0.0024491	0.00366928	NA	0.00136813	-0.0139002	0.0261788	0.00123263
24	CA1	-0.0137781	0.0134075	0.0110529	0.0279406	-0.00625303		N-2	24	0.00862482	0.0282242	NA	-0.00352221	0.000548685	-0.00166176	0.00329137
25	CA1	-0.012286	-0.00107715	0.0106134	0.0056077	-0.0259268		N-2	25	-0.00787433	0.00273781	NA	0.0568436	-0.00466447	-0.0249171	-0.0272703
26	CA1	0.00724333	0.0213691	-0.00643316	0.00818915	0.0317031		N-2	26	-0.00876851	-0.00363484	NA	-0.0301804	-0.00914994	-0.00591053	0.0311482
27	CA1	0.00380327	0.00534688	-0.00957691	0.0152012	0.0231798		N-2	27	-0.028302	0.0330876	NA	0.043011	-0.0234759	-0.0117784	0.0283324
28	CA1	-0.0192969	0.000341726	-0.00366832	0.00191071	-0.0116414		N-2	28	-0.0263648	-0.00396792	NA	-0.000401026	-0.00189863	-0.0603786	-0.0104813
29	CA1	-0.00226678	0.0153647	-0.0169651	-0.000255131	0.0241775		N-2	29	0.0229492	0.000929129	NA	-0.0242542	-0.0110541	-0.0382657	-0.0481371
31	CA1	0.0163255	-0.00316265	0.0076172	0.000923952	0.0249641		N-2	31	-0.02716	0.00161395	NA	-0.0129453	-0.00729686	0.0179229	-0.0589584
32	CA1	0.00871289	0.00112728	0.00643579	0.0189366	0.0250715		N-2	32	0.00453577	0.0185233	NA	0.0425341	0.00144393	0.00334984	-0.0402949
33	CA1	0.00580372	-0.00435342	0.00584339	-0.00210403	0.00698253		N-2	33	0.00811019	0.0118501	NA	-0.0460243	0.0119154	-0.0500195	-0.0228654
35	CA1	0.00417504	0.00517183	-0.0127977	0.0052059	-0.00303848		N-2	35	-0.029918	-0.019863	NA	-0.0549068	0.0519529	0.0438076	0.00315124
36	CA1	0.00251528	0.00526316	-0.00663587	-0.0121197	-0.0164261		N-2	36	0.0256472	0.0302727	NA	0.0486876	0.0110428	0.00174687	-0.0766734
1	PPA	-0.00651702	0.00534977	-0.00793972	0.0017729	-0.00823394		N-3	1	0.00430966	0.0133095	0.00296827	NA	-0.0468371	0.0410913	NA
2	PPA	0.0217681	-0.0178493	-0.0030517	0.0123787	-0.00609802		N-3	2	-0.0525985	-0.000176554	0.0174949	NA	0.0149319	-0.0472327	NA
3	PPA	0.0110898	0.00411903	0.00542702	-0.0025421	0.00385586		N-3	3	-0.0114302	0.0524189	-0.0179316	NA	-0.0220751	-0.000649266	NA
4	PPA	0.00338768	0.00320451	-0.00394421	-0.00896055	-0.00433476		N-3	4	0.00975869	-0.0164557	0.0182699	NA	0.0131673	0.0194297	NA
5	PPA	-0.00701058	0.0034424	-0.0203294	-0.0154919	0.00609012		N-3	5	-0.0231111	0.0202533	0.00282849	NA	-0.0215566	0.0281142	NA
6	PPA	0.0112033	0.0104624	0.00663816	0.0205991	-0.0128167		N-3	6	-0.0204468	0.0244256	-0.0117574	NA	-0.00130286	0.052345	NA
7	PPA	-0.0154439	0.0153406	0.0198815	0.00306188	0.000218533		N-3	7	0.0581921	0.037401	0.0340226	NA	-0.0351959	-0.0157714	NA
9	PPA	-0.0128649	0.00957262	0.0185455	-0.010324	-0.00107201		N-3	9	0.0129442	0.0217849	0.0338047	NA	-0.0246339	0.0505389	NA
10	PPA	-0.0114274	0.00445121	0.00338398	-0.0123481	0.00542093		N-3	10	-0.00488656	0.0321434	-0.00159782	NA	-0.0201296	-0.0310098	NA
11	PPA	-0.00533737	-0.0243479	0.0187484	0.0256438	0.00278325		N-3	11	0.0324463	0.0114577	-0.00460421	NA	-0.0228757	0.00645927	NA
12	PPA	0.00158074	0.0113242	-0.000308309	0.00382313	0.00518192		N-3	12	0.000148719	-0.0281216	-0.00497925	NA	-0.00270728	0.0337241	NA
13	PPA	-0.0099305	0.0214889	0.00173245	0.0116958	-0.00817803		N-3	13	0.017917	-0.015666	-0.0243026	NA	0.0182268	0.0390824	NA
14	PPA	0.0152067	0.000172226	0.00260444	-0.00466193	0.00164937		N-3	14	0.0319842	0.010358	-0.000904357	NA	-0.0233802	0.00412022	NA
17	PPA	-0.00334875	0.00419107	-0.000254312	8.05062e-05	0.0057384		N-3	17	0.0222529	-0.0250761	0.0135934	NA	-0.0102899	0.0136701	NA
18	PPA	-0.00203791	-0.00160887	0.0119693	0.000617611	0.000282843		N-3	18	0.00141341	-0.0112985	0.046258	NA	0.0680511	-0.0431808	NA
19	PPA	0.0269508	0.0145324	-0.00200246	0.00174616	-0.00978332		N-3	19	-0.0212501	0.000498288	0.0352167	NA	0.00135996	0.017344	NA
20	PPA	-0.030241	0.0157106	-0.0117946	-0.0134175	0.0244801		N-3	20	-0.0262595	0.0156047	0.000854351	NA	0.0137632	0.0251041	NA
21	PPA	0.00931768	0.00446032	-0.0018046	-0.00247961	-0.0175084		N-3	21	0.0282955	-0.0239379	0.0253896	NA	-0.0207796	0.00417072	NA
22	PPA	0.00904622	0.011334	-0.0152591	-0.0104121	0.00732633		N-3	22	-0.0136586	-0.0205815	-0.00765644	NA	-0.0158545	0.0105973	NA
23	PPA	0.00185619	-0.00818485	-0.00762714	-0.00587153	0.00485698		N-3	23	0.0132172	-0.0519097	0.00136813	NA	0.0590018	-0.0364575	NA
24	PPA	-0.0140101	0.00389106	-0.0210596	0.026035	0.015355		N-3	24	0.0317609	-0.00704013	-0.00352221	NA	0.00633762	0.000543663	NA
25	PPA	-0.00740431	0.0339538	0.00811589	0.0164325	0.00184711		N-3	25	-0.0128191	-0.0156298	0.0568436	NA	-0.00142931	-0.0663386	NA
26	PPA	0.00524224	0.00798142	0.00794855	0.00843197	-0.00175939		N-3	26	-0.040676	0.0502755	-0.0301804	NA	0.00263829	-0.0390061	NA
27	PPA	-0.00378678	-0.000668229	0.0211188	-0.000776711	0.0142579		N-3	27	-0.0266969	0.00579264	0.043011	NA	-0.000797224	-0.0975629	NA
28	PPA	0.0123802	0.00439975	0.0117588	0.0148978	-0.00572233		N-3	28	0.00215249	-0.0500404	-0.000401026	NA	0.0162201	-0.0202516	NA
29	PPA	0.00517051	-0.00286325	0.0141116	0.000980361	0.0311974		N-3	29	-0.0130525	0.0161288	-0.0242542	NA	0.0324363	0.00755581	NA
31	PPA	0.00825821	-0.00823534	0.0119806	0.000806054	0.000184405		N-3	31	-0.00714868	0.0504173	-0.0129453	NA	0.0244222	0.0478734	NA
32	PPA	0.00225736	0.00861706	0.00473478	-0.0151929	0.0115362		N-3	32	0.0139316	-0.0414814	0.0425341	NA	-0.012581	0.0198083	NA
33	PPA	0.00140101	0.000944128	0.00550358	0.00959827	0.0168126		N-3	33	-0.0543866	0.028336	-0.0460243	NA	0.0159389	0.00362054	NA
35	PPA	0.0111249	-0.00286889	-0.00966759	-0.0105341	0.0216181		N-3	35	-0.0518854	-0.0138599	-0.0549068	NA	-0.0523343	0.110597	NA
36	PPA	0.0017456	-0.00775733	0.0168859	-0.00517164	-0.0139726		N-3	36	0.00918655	0.0106666	0.0486876	NA	-0.0132237	-0.0149218	NA
1	EVC	0.00941573	-0.000744472	0.00459941	0.0226729	0.00127549		N+1	1	0.0194683	-0.0233497	0.0102309	-0.0468371	NA	-0.00242539	-0.0269625
2	EVC	-0.00789298	0.00210835	-0.000699744	0.0291035	-0.00422565		N+1	2	-0.0222305	0.027114	0.0157947	0.0149319	NA	0.021931	0.018727
3	EVC	0.00315193	0.0138713	0.0119625	0.00618018	-0.00305632		N+1	3	-0.00486173	-0.0134787	-0.0130741	-0.0220751	NA	-0.0131631	0.0158259
4	EVC	0.0425523	-0.0112983	-0.0110303	0.0288717	0.0205656		N+1	4	0.0197594	0.0344167	-0.0333273	0.0131673	NA	0.0317347	0.00446373
5	EVC	-0.00583046	0.00425353	0.0102477	0.00134641	0.0183404		N+1	5	-0.019669	-0.0232869	0.0106448	-0.0215566	NA	-0.000651711	0.0410673
6	EVC	0.0268643	0.000395331	0.0210468	0.0296281	0.00653306		N+1	6	-0.00479776	-0.0398308	0.000333916	-0.00130286	NA	0.00582824	-0.00708837
7	EVC	0.00728389	0.00722505	0.00156991	0.00820597	-0.00533084		N+1	7	-0.0194246	-0.00516565	-0.0115377	-0.0351959	NA	-0.0388544	0.00753136
9	EVC	-0.00940982	0.0301524	0.00704136	-0.00698833	0.00167306		N+1	9	0.00253027	-0.0106222	-0.0138782	-0.0246339	NA	-0.0100769	0.0503245
10	EVC	-0.00379316	-0.0254811	-0.0212232	-0.0133771	0.0489506		N+1	10	0.00353406	-0.00175936	-0.0021205	-0.0201296	NA	-0.0608757	-0.00662247
11	EVC	0.0251607	0.00287902	0.00178571	-0.000270873	0.0302217		N+1	11	-0.0288781	0.0175267	-0.0681776	-0.0228757	NA	-0.0191582	0.0363697
12	EVC	-0.002818	0.0163381	0.0042553	0.0202806	0.0161612		N+1	12	0.0241766	-0.0103581	0.00339483	-0.00270728	NA	-0.00775414	-0.0232628
13	EVC	0.0253486	-0.0165877	0.00216335	0.00317887	0.00292526		N+1	13	0.0206956	-0.0232341	-0.022311	0.0182268	NA	-0.00153637	0.0946509
14	EVC	-0.00473199	-0.00695409	0.00380256	0.0275663	-0.00187188		N+1	14	-0.0248346	-0.00928558	0.00542096	-0.0233802	NA	0.0169278	-0.0225628
17	EVC	0.00793319	0.0208694	-0.00474491	0.0113028	0.00457675		N+1	17	-0.0245557	-0.00705068	-0.00318838	-0.0102899	NA	-0.0264338	-0.0917213
18	EVC	0.0272258	0.0283456	-0.00345123	0.0125256	0.0143983		N+1	18	0.0248857	-0.0201786	0.0395084	0.0680511	NA	0.0056445	-0.0424556
19	EVC	0.0277395	0.0161362	-0.0112446	0.034247	0.00464624		N+1	19	0.00893947	0.0283933	-0.00524454	0.00135996	NA	-0.0178266	-0.00366394
20	EVC	-0.00748789	0.00770737	0.00552057	0.0275327	-0.012922		N+1	20	-0.0108501	-0.0158038	0.00684867	0.0137632	NA	0.00453606	2.25388e-05
21	EVC	0.00852053	-0.00255993	-0.00519219	-0.0114118	0.0354156		N+1	21	0.0221157	-0.0231447	-0.0150489	-0.0207796	NA	0.0132981	0.0101518
22	EVC	0.00733811	0.0091134	0.01963	0.0080795	0.0409428		N+1	22	0.0073511	-0.0680842	0.00613147	-0.0158545	NA	-0.0314468	0.0498551
23	EVC	0.00230699	0.0179289	-0.00209208	0.0196984	-0.000560527		N+1	23	0.00298453	0.0136027	-0.0139002	0.0590018	NA	-0.0380586	0.012228
24	EVC	0.0185805	0.0245159	0.0217751	-0.00802425	0.0232892		N+1	24	0.0262499	-0.0309958	0.000548685	0.00633762	NA	-0.0238435	0.0105608
25	EVC	-0.00297886	-0.0036124	0.0349971	-0.00453664	0.0106985		N+1	25	0.0102838	-0.0157447	-0.00466447	-0.00142931	NA	0.0128333	-0.0107644
26	EVC	0.0162956	-0.00247725	0.0175986	-0.0129647	0.0178217		N+1	26	-0.000138699	0.00514954	-0.00914994	0.00263829	NA	-0.00324411	0.00434109
27	EVC	0.00421223	0.0179626	0.00216362	-0.00413992	-0.00475753		N+1	27	-0.00493375	0.00623738	-0.0234759	-0.000797224	NA	-0.0216712	-0.0190215
28	EVC	0.041857	-0.00249115	0.0128606	0.00203348	0.0188175		N+1	28	0.0166473	0.0176939	-0.00189863	0.0162201	NA	-0.0125624	0.00577952
29	EVC	-0.0289486	0.0504074	0.020377	-0.020487	0.0487558		N+1	29	0.011453	0.00158601	-0.0110541	0.0324363	NA	0.00924742	0.0343992
31	EVC	0.000989453	0.0131795	0.00522014	0.00753619	0.0209821		N+1	31	0.0074129	0.0396215	-0.00729686	0.0244222	NA	0.027064	-0.0359007
32	EVC	0.000546919	-0.00695411	0.000772626	-0.0107033	0.00721847		N+1	32	0.00250389	0.0195638	0.00144393	-0.012581	NA	-0.00458038	-0.0226999
33	EVC	0.00141499	0.00449493	-0.0149854	-0.00997886	0.0103988		N+1	33	-0.0152535	0.00730573	0.0119154	0.0159389	NA	0.00830769	0.0253524
35	EVC	0.0229276	0.00148284	-0.00187912	0.0149177	0.029844		N+1	35	-0.0122169	0.0253436	0.0519529	-0.0523343	NA	-0.0157094	-0.0271082
36	EVC	0.00803353	0.019409	0.0297691	0.00655512	-0.0228039		N+1	36	-0.0202392	-0.00822249	0.0110428	-0.0132237	NA	0.0365005	-0.0258419
								N+2	1	0.00111097	0.0142408	-0.0494251	0.0410913	-0.00242539	NA	-0.00450204
								N+2	2	-0.0140278	0.040807	0.00528721	-0.0472327	0.021931	NA	-0.0166532
								N+2	3	0.011856	-0.0102821	-0.0250808	-0.000649266	-0.0131631	NA	-0.00995382
								N+2	4	0.016995	0.0208251	-0.033226	0.0194297	0.0317347	NA	0.00349052
								N+2	5	-0.0190922	0.0231625	0.01107	0.0281142	-0.000651711	NA	0.0118476
								N+2	6	0.00730618	0.00226316	0.00883287	0.052345	0.00582824	NA	0.00107836
								N+2	7	0.0181144	0.0184538	0.0383795	-0.0157714	-0.0388544	NA	0.0268062
								N+2	9	-0.0193764	0.0103864	0.000441581	0.0505389	-0.0100769	NA	0.0372588
								N+2	10	0.0381292	-0.0147709	-0.0511837	-0.0310098	-0.0608757	NA	0.0156688
								N+2	11	-0.0504068	0.105215	0.0191568	0.00645927	-0.0191582	NA	0.0345405
								N+2	12	-0.00613255	-0.0381078	0.0059432	0.0337241	-0.00775414	NA	0.0156639
								N+2	13	0.0197238	-0.03441	-0.0475627	0.0390824	-0.00153637	NA	0.0520808
								N+2	14	0.0106776	0.00244156	0.00631168	0.00412022	0.0169278	NA	0.0194484
								N+2	17	0.0269668	-0.00182733	-0.01379	0.0136701	-0.0264338	NA	-0.0527348
								N+2	18	-0.0225324	0.0402016	0.0146898	-0.0431808	0.0056445	NA	-0.0058743
								N+2	19	0.0287751	-0.0039585	0.00259811	0.017344	-0.0178266	NA	-0.00757986
								N+2	20	0.00634422	-0.0364415	0.00231081	0.0251041	0.00453606	NA	0.0455581
								N+2	21	-0.0113421	0.0291615	-0.00590136	0.00417072	0.0132981	NA	0.0109421
								N+2	22	0.009735	-0.0026447	0.0072838	0.0105973	-0.0314468	NA	0.0210514
								N+2	23	-0.000249955	0.0155242	0.0261788	-0.0364575	-0.0380586	NA	0.0347586
								N+2	24	-0.0206463	0.0021686	-0.00166176	0.000543663	-0.0238435	NA	0.0488274
								N+2	25	-0.000340582	0.00707477	-0.0249171	-0.0663386	0.0128333	NA	0.0188867
								N+2	26	-0.0115708	-0.00256252	-0.00591053	-0.0390061	-0.00324411	NA	-0.0199688
								N+2	27	-0.0276709	0.00393074	-0.0117784	-0.0975629	-0.0216712	NA	-0.0346321
								N+2	28	0.0131967	-0.0591899	-0.0603786	-0.0202516	-0.0125624	NA	-0.0058128
								N+2	29	0.0235389	-0.0300508	-0.0382657	0.00755581	0.00924742	NA	-0.0276804
								N+2	31	-0.0183511	0.00211814	0.0179229	0.0478734	0.027064	NA	0.011988
								N+2	32	0.028999	0.00460073	0.00334984	0.0198083	-0.00458038	NA	-0.0356398
								N+2	33	0.0335863	0.0187572	-0.0500195	0.00362054	0.00830769	NA	-0.00344758
								N+2	35	-0.00708169	-0.0222824	0.0438076	0.110597	-0.0157094	NA	0.0239665
								N+2	36	-0.00549876	-0.016175	0.00174687	-0.0149218	0.0365005	NA	-0.0064625
								N+3	1	-0.00685458	-0.00715722	-0.0367348	NA	-0.0269625	-0.00450204	NA
								N+3	2	0.0249875	0.00708545	-0.0239035	NA	0.018727	-0.0166532	NA
								N+3	3	-0.00373353	-0.0123454	0.00210088	NA	0.0158259	-0.00995382	NA
								N+3	4	-0.0141309	0.0296847	NA	NA	0.00446373	0.00349052	NA
								N+3	5	0.00665234	0.0333364	0.00717354	NA	0.0410673	0.0118476	NA
								N+3	6	-0.0129853	-0.0307365	-0.010798	NA	-0.00708837	0.00107836	NA
								N+3	7	0.00866916	0.0125616	-0.01376	NA	0.00753136	0.0268062	NA
								N+3	9	-0.0378034	-0.0368967	0.0272797	NA	0.0503245	0.0372588	NA
								N+3	10	0.0119421	-0.0439343	-0.12052	NA	-0.00662247	0.0156688	NA
								N+3	11	0.0258394	-0.00964542	0.000310283	NA	0.0363697	0.0345405	NA
								N+3	12	0.0201942	0.00859223	0.0401193	NA	-0.0232628	0.0156639	NA
								N+3	13	0.0698415	-0.079622	0.0534031	NA	0.0946509	0.0520808	NA
								N+3	14	-0.0263183	-0.00216057	-0.0437091	NA	-0.0225628	0.0194484	NA
								N+3	17	-0.000827116	-0.00976443	0.0466834	NA	-0.0917213	-0.0527348	NA
								N+3	18	0.000189659	-0.00158918	-0.0436249	NA	-0.0424556	-0.0058743	NA
								N+3	19	0.0260819	-0.0335896	0.0217572	NA	-0.00366394	-0.00757986	NA
								N+3	20	-0.0275834	-0.0499315	-0.0560545	NA	2.25388e-05	0.0455581	NA
								N+3	21	0.0466445	-0.0316195	-0.0179304	NA	0.0101518	0.0109421	NA
								N+3	22	0.0612187	0.0559413	-0.0434918	NA	0.0498551	0.0210514	NA
								N+3	23	-0.0208764	0.0025255	0.00123263	NA	0.012228	0.0347586	NA
								N+3	24	0.00814694	0.0665361	0.00329137	NA	0.0105608	0.0488274	NA
								N+3	25	0.0148177	-0.0213625	-0.0272703	NA	-0.0107644	0.0188867	NA
								N+3	26	-0.006956	0.00323963	0.0311482	NA	0.00434109	-0.0199688	NA
								N+3	27	0.0157949	0.00867247	0.0283324	NA	-0.0190215	-0.0346321	NA
								N+3	28	-0.00964694	-0.0177862	-0.0104813	NA	0.00577952	-0.0058128	NA
								N+3	29	-0.00309906	-0.0787069	-0.0481371	NA	0.0343992	-0.0276804	NA
								N+3	31	0.00202462	0.0215333	-0.0589584	NA	-0.0359007	0.011988	NA
								N+3	32	0.00182728	-0.00510237	-0.0402949	NA	-0.0226999	-0.0356398	NA
								N+3	33	0.000425886	0.00842131	-0.0228654	NA	0.0253524	-0.00344758	NA
								N+3	35	-0.00519171	0.0090335	0.00315124	NA	-0.0271082	0.0239665	NA
								N+3	36	-0.0162119	0.0892686	-0.0766734	NA	-0.0258419	-0.0064625	NA
								N	1	NA	-0.0131494	-0.00446932	0.00430966	0.0194683	0.00111097	-0.00685458
								N	2	NA	-0.0204473	0.0114734	-0.0525985	-0.0222305	-0.0140278	0.0249875
								N	3	NA	-0.0129664	-0.0162218	-0.0114302	-0.00486173	0.011856	-0.00373353
								N	4	NA	0.0167198	-0.0184139	0.00975869	0.0197594	0.016995	-0.0141309
								N	5	NA	-0.0276755	-0.0316002	-0.0231111	-0.019669	-0.0190922	0.00665234
								N	6	NA	-0.0264513	-0.0212241	-0.0204468	-0.00479776	0.00730618	-0.0129853
								N	7	NA	-0.0176692	0.0120491	0.0581921	-0.0194246	0.0181144	0.00866916
								N	9	NA	-0.0175734	-0.0268213	0.0129442	0.00253027	-0.0193764	-0.0378034
								N	10	NA	0.00324446	0.00239697	-0.00488656	0.00353406	0.0381292	0.0119421
								N	11	NA	-0.0515252	0.0148155	0.0324463	-0.0288781	-0.0504068	0.0258394
								N	12	NA	-0.0237703	0.0256895	0.000148719	0.0241766	-0.00613255	0.0201942
								N	13	NA	-0.00668518	0.0112103	0.017917	0.0206956	0.0197238	0.0698415
								N	14	NA	0.00489996	-0.0235483	0.0319842	-0.0248346	0.0106776	-0.0263183
								N	17	NA	0.0144345	0.00672648	0.0222529	-0.0245557	0.0269668	-0.000827116
								N	18	NA	0.0414439	-0.0779613	0.00141341	0.0248857	-0.0225324	0.000189659
								N	19	NA	0.00144742	0.0317707	-0.0212501	0.00893947	0.0287751	0.0260819
								N	20	NA	-0.0367681	-0.0422288	-0.0262595	-0.0108501	0.00634422	-0.0275834
								N	21	NA	0.0049503	0.00349849	0.0282955	0.0221157	-0.0113421	0.0466445
								N	22	NA	-0.0087257	-0.0220632	-0.0136586	0.0073511	0.009735	0.0612187
								N	23	NA	-0.0119089	0.0024491	0.0132172	0.00298453	-0.000249955	-0.0208764
								N	24	NA	0.0047879	0.00862482	0.0317609	0.0262499	-0.0206463	0.00814694
								N	25	NA	-0.0270968	-0.00787433	-0.0128191	0.0102838	-0.000340582	0.0148177
								N	26	NA	0.0128843	-0.00876851	-0.040676	-0.000138699	-0.0115708	-0.006956
								N	27	NA	-0.0258023	-0.028302	-0.0266969	-0.00493375	-0.0276709	0.0157949
								N	28	NA	-0.00540705	-0.0263648	0.00215249	0.0166473	0.0131967	-0.00964694
								N	29	NA	0.0224568	0.0229492	-0.0130525	0.011453	0.0235389	-0.00309906
								N	31	NA	0.00634994	-0.02716	-0.00714868	0.0074129	-0.0183511	0.00202462
								N	32	NA	-0.0400678	0.00453577	0.0139316	0.00250389	0.028999	0.00182728
								N	33	NA	-0.00903506	0.00811019	-0.0543866	-0.0152535	0.0335863	0.000425886
								N	35	NA	-0.0119102	-0.029918	-0.0518854	-0.0122169	-0.00708169	-0.00519171
								N	36	NA	0.00106591	0.0256472	0.00918655	-0.0202392	-0.00549876	-0.0162119

## Sheet: Supp.fig.3
Supp. Fig. 3a						Supp. Fig. 3b
roi	sub	1	2	3		roi	sub	1	2	3	4	5
CA3/DG	1	-0.0368551	-0.0315064	-0.00166328		CA3/DG	1	-0.0327975	-0.0409127	-0.0484622	-0.0113907	0.0100983
CA3/DG	2	-0.0186464	0.0121619	-0.0590919		CA3/DG	2	-0.0183977	-0.0313138	0.061966	-0.0602701	-0.0613611
CA3/DG	3	-0.0143796	0.066101	-0.0452554		CA3/DG	3	-0.0993825	0.0706233	0.0816372	0.0301835	-0.0805522
CA3/DG	4	0.0191787	0.0311607	0.0402162		CA3/DG	4	-0.00831262	0.0274035	0.0571629	-0.0225345	0.102967
CA3/DG	5	-0.0261467	-0.0383811	-0.0593167		CA3/DG	5	-0.0848582	0.0262838	-0.0653037	0.0196253	-0.102155
CA3/DG	6	-0.0440456	0.0260809	-0.0486985		CA3/DG	6	-0.0322996	0.0234742	-0.0181217	-0.097663	0.0492306
CA3/DG	7	0.00694929	0.0227264	-0.019109		CA3/DG	7	0.00397841	0.0511829	0.0440856	-0.0614066	-0.00914169
CA3/DG	9	-0.0199915	-0.016885	-0.0277554		CA3/DG	9	-0.0134986	0.000943556	-0.0503202	0.0155518	-0.0603962
CA3/DG	10	0.00858674	0.044044	-0.0102292		CA3/DG	10	0.110038	-0.194315	0.044044	0.0680663	-0.0885248
CA3/DG	11	-0.0711784	-0.0553924	-0.0233006		CA3/DG	11	-0.068917	-0.0916192	-0.0364725	-0.0059094	-0.0539281
CA3/DG	12	0.00607231	-0.0331444	-0.0767459		CA3/DG	12	-0.0268297	0.0162146	0.00650035	-0.0555366	-0.0961968
CA3/DG	13	0.0192464	-0.0205691	-0.0121935		CA3/DG	13	0.0487132	-0.0330281	-0.0229868	0.00283599	-0.0209952
CA3/DG	14	0.0199334	0.0289635	-0.0300754		CA3/DG	14	-0.0314562	0.0443133	0.0508808	-0.00182032	-0.0305485
CA3/DG	17	0.0129078	0.00981029	0.0208907		CA3/DG	17	0.0588367	-0.0977169	0.018682	0.0249534	0.0526165
CA3/DG	18	0.0437093	0.0857735	-0.00241804		CA3/DG	18	0.0263673	0.0887907	0.0604906	0.0305562	0.0359501
CA3/DG	19	0.0296902	0.0204353	-0.0725078		CA3/DG	19	0.0323577	0.0357141	-0.0315706	-0.00539131	-0.0923698
CA3/DG	20	-0.0153544	0.0139696	-0.0224461		CA3/DG	20	-0.039955	0.0431055	-0.0674869	0.0305793	-0.0384467
CA3/DG	21	-0.0690117	0.0458176	0.0376928		CA3/DG	21	-0.0758785	-0.00736828	0.0484556	0.0893596	-0.0656407
CA3/DG	22	0.0126561	-0.0260018	-0.0136525		CA3/DG	22	0.0231897	-0.0180101	-0.012371	-0.0410495	-0.00481094
CA3/DG	23	-0.00939452	-0.0592699	-0.00463637		CA3/DG	23	-0.0223182	-0.0107967	-0.026817	-0.04619	-0.00552454
CA3/DG	24	0.00500054	-0.0170875	0.0369012		CA3/DG	24	4.59701e-05	0.00828965	-0.0174087	-0.0102396	0.0624283
CA3/DG	25	0.0128327	-0.040123	-0.0649336		CA3/DG	25	0.000296843	0.0253685	-0.0926039	0.0216681	-0.0866491
CA3/DG	26	0.028408	0.00613642	0.0440827		CA3/DG	26	0.0199825	0.0363862	0.00181932	0.0526942	0.0354712
CA3/DG	27	-0.0876176	-0.019644	-0.0105432		CA3/DG	27	-0.0543709	-0.128158	0.0134939	-0.00457083	-0.029547
CA3/DG	28	0.0119052	0.0940592	-0.0657734		CA3/DG	28	0.0356281	-0.0355406	0.0940592	-0.0156585	-0.115888
CA3/DG	29	-0.0136861	0.0314586	0.0563831		CA3/DG	29	-0.0154035	0.0175088	0.00851019	0.0967917	-0.00391335
CA3/DG	31	-0.0349948	0.0209712	0.0330734		CA3/DG	31	-0.0173686	-0.0391045	0.0354377	0.0550907	-0.0109613
CA3/DG	32	-0.0524437	-0.0475686	-0.0171386		CA3/DG	32	-0.037868	-0.0815951	-0.0475686	0.0184986	-0.0527757
CA3/DG	33	-0.0116744	-0.0352866	-0.0176672		CA3/DG	33	-0.0116744	-0.052894	-0.0176793	-0.0526916	0.0173571
CA3/DG	35	0.0135365	0.0070126	0.017518		CA3/DG	35	0.0462175	0.0435967	-0.0589906	0.0137806	0.0249928
CA3/DG	36	0.0046442	-0.0234013	0.0326035		CA3/DG	36	0.0010862	-0.0232961	0.0248085	0.0111552	0.0093235
CA1	1	0.0027161	0.0426353	0.0480574		CA1	1	-0.0600344	0.0654666	0.0272358	0.0397903	0.0690129
CA1	2	0.00357147	-0.00839055	-0.00842946		CA1	2	-0.0233115	0.0324944	0.00214138	-0.0367082	0.012264
CA1	3	-0.0621023	-0.00226309	-0.0222521		CA1	3	-0.0458634	-0.0783413	0.00410374	-0.00488086	-0.0359956
CA1	4	0.010674	-0.044036	0.0463443		CA1	4	0.0359006	-0.0209059	-0.066446	0.0381959	0.0544927
CA1	5	0.0315743	-0.0428885	-0.00439077		CA1	5	0.0230453	-0.00289289	-0.0506357	0.0608022	-0.056494
CA1	6	-0.0517793	-0.000384885	0.0169619		CA1	6	-0.0347016	-0.0436902	0.000145491	0.00692265	0.0370404
CA1	7	0.0354053	0.0361527	0.0665619		CA1	7	0.00875711	0.0674778	0.0407685	0.0497228	0.0718543
CA1	9	-0.0442957	0.00780173	-0.0203777		CA1	9	-0.0731243	0.0223258	-0.0209585	0.0434068	-0.0664358
CA1	10	-0.00827463	0.0254409	-0.0426243		CA1	10	0.0156926	-0.056209	0.0254409	-0.0287737	-0.0564749
CA1	11	-0.00772142	-0.0481664	-0.0419112		CA1	11	-0.00662216	0.0110016	-0.0316517	-0.0511797	-0.0904178
CA1	12	-0.0908732	0.00473717	-0.0420515		CA1	12	-0.140291	0.0625511	-0.0244947	0.00979193	-0.0727607
CA1	13	0.0363918	-0.0427182	-0.0107595		CA1	13	0.0457269	-0.00419915	-0.065741	0.010733	-0.0171148
CA1	14	0.00837416	-0.0358931	-0.0375816		CA1	14	0.0415526	-0.054502	-0.0364546	-0.01969	-0.0394069
CA1	17	0.0125346	-0.0408049	-0.00253444		CA1	17	-0.002185	0.0205814	-0.0377088	-0.0374777	0.0103554
CA1	18	0.0353489	-0.00837262	-0.0631897		CA1	18	0.0244237	0.021277	-0.0187814	-0.0303195	-0.0496437
CA1	19	-0.0399919	-0.00207712	0.0231813		CA1	19	-0.100851	0.040494	-0.0511378	0.0789074	-0.0344589
CA1	20	-0.0267102	-0.037487	0.0331276		CA1	20	0.00249967	-0.0186141	-0.078822	-0.0287991	0.0706982
CA1	21	0.0371407	0.0682834	0.0246212		CA1	21	0.0178257	0.0673764	0.072934	0.0693127	-0.0647619
CA1	22	-0.00496052	0.0171353	0.0378033		CA1	22	-0.00558651	0.0116107	0.0426478	-0.00959087	0.03592
CA1	23	-0.0107123	0.0073105	0.0041845		CA1	23	-0.0321833	0.0298041	0.0206478	-0.0510215	0.0556626
CA1	24	-0.00794248	0.0152225	-0.0370965		CA1	24	-0.0054885	-0.00946607	0.0378085	-0.10929	0.0283953
CA1	25	0.0136232	0.00401817	-0.0403497		CA1	25	0.0336445	-0.00639819	0.0211666	-0.0545989	-0.0210649
CA1	26	-0.00631358	0.0729999	0.00313457		CA1	26	0.0168407	-0.00442751	0.0750261	0.00616904	0.000100093
CA1	27	0.0309173	0.0324552	0.0577194		CA1	27	0.0336256	0.0104853	0.034989	0.0386083	0.0788032
CA1	28	0.0106886	-0.0150508	0.059697		CA1	28	-0.004925	0.0419158	-0.0150508	0.00992466	0.109469
CA1	29	0.0404504	-0.0452889	0.0609547		CA1	29	-0.0128561	0.0525863	-0.03425	0.00181817	0.0988657
CA1	31	-0.0259804	-0.0296106	0.0903246		CA1	31	0.0112889	-0.0289444	-0.0657311	0.121615	0.0277442
CA1	32	-0.0358058	0.0543532	0.0524211		CA1	32	-0.0306481	-0.0461211	0.0543532	0.0911159	0.0137263
CA1	33	-0.0413618	-0.00990522	0.0132205		CA1	33	-0.0413618	-0.0867946	0.0669841	-0.0437866	0.0702276
CA1	35	0.0018928	0.00121207	-0.0340393		CA1	35	0.0119185	0.00446501	-0.0117262	0.00156372	-0.105245
CA1	36	0.0104879	-0.015552	-0.00950289		CA1	36	-0.0206568	0.039854	-0.015913	-0.00999848	-0.0175639

## Sheet: Supp.fig.4
time	roi	sub	1	2	3	4
ip	CA3/DG	1	-0.0622345	-0.00374774	-0.0243091	0.0100983
ip	CA3/DG	2	-0.0183977	-0.0203378	-0.00444935	-0.0434471
ip	CA3/DG	3	-0.00346021	0.0423748	0.0305846	-0.0805522
ip	CA3/DG	4	-0.00831262	0.027845	0.0549919	0.0462166
ip	CA3/DG	5	-0.0340399	-0.0672767	0.023127	-0.102155
ip	CA3/DG	6	-0.0440456	0.0425891	-0.0164097	-0.0601057
ip	CA3/DG	7	0.00397841	0.0384604	-0.0158859	-0.00914169
ip	CA3/DG	9	-0.0206954	-0.00531205	-0.00948513	-0.0603962
ip	CA3/DG	10	0.110038	-0.0433257	0.0242453	-0.0885248
ip	CA3/DG	11	-0.0828305	-0.0495982	-0.00568527	-0.0601605
ip	CA3/DG	12	-0.0268297	0.0316762	-0.0535573	-0.0961968
ip	CA3/DG	13	0.0394623	-0.068851	0.0138055	-0.0206353
ip	CA3/DG	14	-0.000558568	0.0519549	-0.00495818	-0.0305485
ip	CA3/DG	17	0.0588367	-0.0889473	0.062662	0.0251866
ip	CA3/DG	18	0.0263673	0.0844623	0.0354294	0.0359501
ip	CA3/DG	19	0.0423627	-0.0170057	0.0129695	-0.0723938
ip	CA3/DG	20	-0.0388975	0.071027	-0.00577784	-0.0502785
ip	CA3/DG	21	-0.0690117	0.039033	0.061195	0.0250377
ip	CA3/DG	22	0.0151022	-0.01104	-0.0267352	-0.0181868
ip	CA3/DG	23	0.0017367	-0.0445897	-0.0454138	-0.013178
ip	CA3/DG	24	-0.0168144	0.0350739	-0.0247533	0.0386933
ip	CA3/DG	25	0.0298124	0.00556054	-0.0636997	-0.0866491
ip	CA3/DG	26	0.0199825	0.0189599	0.00538535	0.0605084
ip	CA3/DG	27	-0.0543709	-0.0670197	-0.0124701	-0.029547
ip	CA3/DG	28	0.0356281	0.0504383	0.0180213	-0.115888
ip	CA3/DG	29	-0.0129121	0.00606453	0.0371602	0.066403
ip	CA3/DG	31	-0.0349948	-0.0112682	0.064405	0.0279301
ip	CA3/DG	32	-0.037868	-0.0591433	-0.0199735	-0.0527757
ip	CA3/DG	33	-0.0116744	-0.052894	-0.0351854	0.0173571
ip	CA3/DG	35	0.0135365	0.0374181	-0.00153687	0.000914763
ip	CA3/DG	36	0.0260053	-0.0327195	0.0170295	0.0093235
ip	CA1	1	-0.0177262	0.0556232	0.0289496	0.0690129
ip	CA1	2	-0.0233115	0.0283728	-0.0291882	0.00845912
ip	CA1	3	-0.0621753	-0.0252233	-0.00433034	-0.0359956
ip	CA1	4	0.0359006	-0.0324799	-0.0251933	0.0390824
ip	CA1	5	0.0192016	-0.0209536	0.0244912	-0.056494
ip	CA1	6	-0.0517793	0.0399262	-0.0684796	0.053419
ip	CA1	7	0.00875711	0.0726832	0.0326295	0.0718543
ip	CA1	9	-0.0541967	-0.000978638	0.0339127	-0.0664358
ip	CA1	10	0.0156926	-0.0260763	0.00902577	-0.0564749
ip	CA1	11	-0.00165607	0.0107761	-0.071814	-0.0731128
ip	CA1	12	-0.140291	0.0252027	0.00669613	-0.0727607
ip	CA1	13	0.0311336	-0.00633479	-0.0483361	0.00438126
ip	CA1	14	0.0244744	-0.0470319	-0.029263	-0.0394069
ip	CA1	17	-0.002185	0.011451	-0.0494302	0.00479201
ip	CA1	18	0.0244237	-0.00665214	-0.0118971	-0.0496437
ip	CA1	19	-0.0950494	0.0560939	0.0302396	0.00188475
ip	CA1	20	-0.0220996	-0.0160524	-0.0468262	0.0420154
ip	CA1	21	0.0371407	0.0747497	0.109529	-0.0449221
ip	CA1	22	-0.0181567	0.0509928	0.0192125	0.0180068
ip	CA1	23	-0.00748143	0.00840765	-0.050021	0.0490614
ip	CA1	24	-4.60741e-05	-0.00358545	-0.0201655	-0.0116421
ip	CA1	25	3.26274e-06	0.00150001	-0.0051273	-0.0210649
ip	CA1	26	0.0168407	-0.0027108	0.0567328	0.0222319
ip	CA1	27	0.0336256	0.0137811	0.042274	0.0788032
ip	CA1	28	-0.004925	0.0353373	-0.0244679	0.109469
ip	CA1	29	0.0209983	-0.00816387	-0.0261128	0.0881921
ip	CA1	31	-0.0259804	0.00100099	-0.000602901	0.0906728
ip	CA1	32	-0.0306481	-0.0277502	0.104601	0.0137263
ip	CA1	33	-0.0413618	-0.0867946	0.0115988	0.0702276
ip	CA1	35	0.0018928	0.0301457	-0.0553431	-0.0240434
ip	CA1	36	-0.0140228	0.0245723	-0.0155852	-0.0175639
pre	CA3/DG	1	-0.0855687	-0.0461478	0.0187293	0.151987
pre	CA3/DG	2	-0.0880988	-0.0277191	0.0293924	0.0906492
pre	CA3/DG	3	-0.073828	-0.0242473	0.0533746	0.0895812
pre	CA3/DG	4	-0.121891	-0.0499707	-0.0106999	0.0435183
pre	CA3/DG	5	-0.0894382	-0.0296025	0.0143124	0.0752781
pre	CA3/DG	6	-0.0886576	-0.0178573	0.0121397	0.0611012
pre	CA3/DG	7	-0.11413	-0.0274565	0.0732543	0.127396
pre	CA3/DG	9	-0.138502	-0.037238	0.0454075	0.0960496
pre	CA3/DG	10	-0.0536406	0.00266898	0.0344025	0.114294
pre	CA3/DG	11	-0.0537479	-0.0201076	0.00180154	0.081434
pre	CA3/DG	12	-0.109973	-0.0420784	0.00398171	0.0359391
pre	CA3/DG	13	-0.114179	-0.00599498	0.0509938	0.122864
pre	CA3/DG	14	-0.0651118	-0.00872015	0.0658871	0.118862
pre	CA3/DG	17	-0.117168	-0.0200392	0.0275371	0.0981349
pre	CA3/DG	18	-0.106955	-0.0332919	0.0109475	0.103471
pre	CA3/DG	19	-0.0465993	0.00819119	0.0251214	0.0601972
pre	CA3/DG	20	-0.00459596	0.0329517	0.0776782	0.146544
pre	CA3/DG	21	-0.040231	0.015578	0.0306263	0.069691
pre	CA3/DG	22	-0.0615218	0.0080553	0.0399463	0.0936289
pre	CA3/DG	23	-0.0698855	-0.0402844	-0.00220152	0.151567
pre	CA3/DG	24	-0.0412008	0.00188997	0.0500628	0.119501
pre	CA3/DG	25	-0.0716135	-0.0115465	0.0257804	0.0939851
pre	CA3/DG	26	-0.106848	-0.0266544	0.0364797	0.0824829
pre	CA3/DG	27	-0.0781908	0.0132491	0.0894537	0.145214
pre	CA3/DG	28	-0.102572	-0.0096022	0.0383609	0.119851
pre	CA3/DG	29	-0.0820463	-0.0248831	0.0234232	0.107383
pre	CA3/DG	31	-0.0657694	-0.0286849	0.0309815	0.10362
pre	CA3/DG	32	-0.0536956	-0.00929329	0.068485	0.118671
pre	CA3/DG	33	-0.0424726	-0.0176484	0.012576	0.148543
pre	CA3/DG	35	-0.0590092	-0.014852	0.00442817	0.00955407
pre	CA3/DG	36	-0.0461323	0.0169457	0.0619717	0.10765
pre	CA1	1	-0.163826	-0.0239639	0.0366016	0.086594
pre	CA1	2	-0.109368	-0.0528206	0.0109755	0.0708497
pre	CA1	3	-0.0554431	-0.0104697	0.00990498	0.0713288
pre	CA1	4	-0.0669543	-0.0223774	0.0398425	0.140088
pre	CA1	5	-0.0633896	-0.0109915	0.0304158	0.0957863
pre	CA1	6	-0.0612982	-0.0325044	-0.00900477	0.0251268
pre	CA1	7	-0.0833828	-0.0336387	0.0278991	0.0919899
pre	CA1	9	-0.081698	-0.0278809	0.0253392	0.093764
pre	CA1	10	-0.00637106	0.0202603	0.0321387	0.0916523
pre	CA1	11	-0.162372	-0.0625273	0.0321137	0.140871
pre	CA1	12	-0.10456	-0.030584	-0.01252	0.0767184
pre	CA1	13	-0.0835039	0.00345768	0.0264252	0.0744206
pre	CA1	14	-0.110488	-0.0412737	0.0188591	0.132043
pre	CA1	17	-0.0827418	-0.0211583	0.016019	0.0645254
pre	CA1	18	-0.108001	-0.0348082	0.057059	0.120714
pre	CA1	19	-0.107527	-0.00975513	0.016988	0.08182
pre	CA1	20	-0.00155482	0.0404082	0.0982094	0.136988
pre	CA1	21	-0.0458098	-0.0105271	0.0377612	0.072813
pre	CA1	22	-0.105335	-0.0540845	0.00816847	0.0665093
pre	CA1	23	-0.0290812	0.0503975	0.0854729	0.153826
pre	CA1	24	-0.0765026	0.00887773	0.0709899	0.117628
pre	CA1	25	-0.12482	-0.0544759	0.0314294	0.088417
pre	CA1	26	-0.0577918	-0.00966893	0.0233344	0.086462
pre	CA1	27	-0.0727842	0.00957849	0.0381372	0.0751139
pre	CA1	28	-0.0359542	0.00635784	0.0281465	0.117036
pre	CA1	29	-0.0620915	-0.0175977	0.0124226	0.0838744
pre	CA1	31	-0.0378958	0.0287196	0.0753343	0.08577
pre	CA1	32	-0.0922389	-0.0475126	0.0205502	0.152501
pre	CA1	33	-0.0529005	0.00179325	0.0325597	0.0922661
pre	CA1	35	-0.0286063	0.00730083	0.0671719	0.146357
pre	CA1	36	-0.118142	-0.0277101	0.0219433	0.0750592

## Sheet: Supp.fig.5
sub	run	obj	type	z	roi
1	learned	first	competitor	-0.00893025	CA23DG
1	learned	last	competitor	-0.0146613	CA23DG
1	pre-learned	first	competitor	-0.0154772	CA23DG
1	pre-learned	last	competitor	-0.0126086	CA23DG
2	learned	first	competitor	0.00587254	CA23DG
2	learned	last	competitor	-0.0349085	CA23DG
2	pre-learned	first	competitor	-0.00393376	CA23DG
2	pre-learned	last	competitor	0.00683357	CA23DG
3	learned	first	competitor	0.0402245	CA23DG
3	learned	last	competitor	-0.00864527	CA23DG
3	pre-learned	first	competitor	-0.00752372	CA23DG
3	pre-learned	last	competitor	0.0224533	CA23DG
4	learned	first	competitor	-0.00937685	CA23DG
4	learned	last	competitor	0.0374136	CA23DG
4	pre-learned	first	competitor	-0.00497943	CA23DG
4	pre-learned	last	competitor	-0.026136	CA23DG
5	learned	first	competitor	-0.0221646	CA23DG
5	learned	last	competitor	0.0313912	CA23DG
5	pre-learned	first	competitor	0.00228911	CA23DG
5	pre-learned	last	competitor	0.00482189	CA23DG
6	learned	first	competitor	0.0179801	CA23DG
6	learned	last	competitor	0.00942046	CA23DG
6	pre-learned	first	competitor	0.00349751	CA23DG
6	pre-learned	last	competitor	0.0180283	CA23DG
7	learned	first	competitor	-0.0116518	CA23DG
7	learned	last	competitor	-0.028559	CA23DG
7	pre-learned	first	competitor	0.0164845	CA23DG
7	pre-learned	last	competitor	0.00997966	CA23DG
9	learned	first	competitor	-0.0249504	CA23DG
9	learned	last	competitor	-0.0322593	CA23DG
9	pre-learned	first	competitor	0.0116646	CA23DG
9	pre-learned	last	competitor	0.0175767	CA23DG
10	learned	first	competitor	-0.0131484	CA23DG
10	learned	last	competitor	-0.0204208	CA23DG
10	pre-learned	first	competitor	0.0170779	CA23DG
10	pre-learned	last	competitor	-0.00999063	CA23DG
11	learned	first	competitor	-0.015055	CA23DG
11	learned	last	competitor	-0.0241577	CA23DG
11	pre-learned	first	competitor	0.0588439	CA23DG
11	pre-learned	last	competitor	-0.00396936	CA23DG
12	learned	first	competitor	-0.0125576	CA23DG
12	learned	last	competitor	-0.0120656	CA23DG
12	pre-learned	first	competitor	0.00309177	CA23DG
12	pre-learned	last	competitor	0.00761075	CA23DG
13	learned	first	competitor	-0.0212392	CA23DG
13	learned	last	competitor	-0.00881501	CA23DG
13	pre-learned	first	competitor	0.026426	CA23DG
13	pre-learned	last	competitor	-0.00116182	CA23DG
14	learned	first	competitor	0.0291759	CA23DG
14	learned	last	competitor	-0.0320548	CA23DG
14	pre-learned	first	competitor	0.00364361	CA23DG
14	pre-learned	last	competitor	-0.00805156	CA23DG
17	learned	first	competitor	0.0252735	CA23DG
17	learned	last	competitor	0.0213273	CA23DG
17	pre-learned	first	competitor	0.011446	CA23DG
17	pre-learned	last	competitor	0.0190943	CA23DG
18	learned	first	competitor	0.0175627	CA23DG
18	learned	last	competitor	0.0230359	CA23DG
18	pre-learned	first	competitor	0.0139487	CA23DG
18	pre-learned	last	competitor	0.00991374	CA23DG
19	learned	first	competitor	-0.0256147	CA23DG
19	learned	last	competitor	-0.0206	CA23DG
19	pre-learned	first	competitor	-0.0163321	CA23DG
19	pre-learned	last	competitor	0.000545513	CA23DG
20	learned	first	competitor	0.00395273	CA23DG
20	learned	last	competitor	0.021747	CA23DG
20	pre-learned	first	competitor	-0.0336137	CA23DG
20	pre-learned	last	competitor	-0.0248643	CA23DG
21	learned	first	competitor	-0.0208346	CA23DG
21	learned	last	competitor	0.0234408	CA23DG
21	pre-learned	first	competitor	-0.0387862	CA23DG
21	pre-learned	last	competitor	0.0258824	CA23DG
22	learned	first	competitor	0.00399987	CA23DG
22	learned	last	competitor	-0.0222517	CA23DG
22	pre-learned	first	competitor	0.00421932	CA23DG
22	pre-learned	last	competitor	0.00784709	CA23DG
23	learned	first	competitor	-0.0148328	CA23DG
23	learned	last	competitor	-0.0109044	CA23DG
23	pre-learned	first	competitor	-0.0212503	CA23DG
23	pre-learned	last	competitor	0.00144541	CA23DG
24	learned	first	competitor	-0.0208964	CA23DG
24	learned	last	competitor	0.00997337	CA23DG
24	pre-learned	first	competitor	0.0163429	CA23DG
24	pre-learned	last	competitor	-0.00142946	CA23DG
25	learned	first	competitor	-0.00772661	CA23DG
25	learned	last	competitor	-0.00352832	CA23DG
25	pre-learned	first	competitor	0.0235839	CA23DG
25	pre-learned	last	competitor	0.0161991	CA23DG
26	learned	first	competitor	-0.00358576	CA23DG
26	learned	last	competitor	0.0109454	CA23DG
26	pre-learned	first	competitor	-0.00133548	CA23DG
26	pre-learned	last	competitor	-0.00500066	CA23DG
27	learned	first	competitor	-0.00785772	CA23DG
27	learned	last	competitor	-0.00486306	CA23DG
27	pre-learned	first	competitor	0.0179442	CA23DG
27	pre-learned	last	competitor	0.00760102	CA23DG
28	learned	first	competitor	-0.00663415	CA23DG
28	learned	last	competitor	-0.00937076	CA23DG
28	pre-learned	first	competitor	0.00288422	CA23DG
28	pre-learned	last	competitor	0.0115608	CA23DG
29	learned	first	competitor	0.00929875	CA23DG
29	learned	last	competitor	-0.0521176	CA23DG
29	pre-learned	first	competitor	-0.0366765	CA23DG
29	pre-learned	last	competitor	0.00921976	CA23DG
31	learned	first	competitor	-0.00659199	CA23DG
31	learned	last	competitor	0.0257836	CA23DG
31	pre-learned	first	competitor	-0.0293639	CA23DG
31	pre-learned	last	competitor	0.00949152	CA23DG
32	learned	first	competitor	-0.030342	CA23DG
32	learned	last	competitor	0.00899714	CA23DG
32	pre-learned	first	competitor	0.0102589	CA23DG
32	pre-learned	last	competitor	-0.0120561	CA23DG
33	learned	first	competitor	0.0049486	CA23DG
33	learned	last	competitor	-0.00118008	CA23DG
33	pre-learned	first	competitor	0.0260421	CA23DG
33	pre-learned	last	competitor	0.0114384	CA23DG
35	learned	first	competitor	0.00440762	CA23DG
35	learned	last	competitor	-0.0157263	CA23DG
35	pre-learned	first	competitor	-0.00524713	CA23DG
35	pre-learned	last	competitor	0.0159007	CA23DG
36	learned	first	competitor	-0.0147244	CA23DG
36	learned	last	competitor	0.00115034	CA23DG
36	pre-learned	first	competitor	-0.00241799	CA23DG
36	pre-learned	last	competitor	0.0119105	CA23DG
1	learned	first	target	-0.00899564	CA23DG
1	learned	last	target	-0.00343484	CA23DG
1	pre-learned	first	target	-0.00294696	CA23DG
1	pre-learned	last	target	-0.0138308	CA23DG
2	learned	first	target	0.00114082	CA23DG
2	learned	last	target	0.00729571	CA23DG
2	pre-learned	first	target	-0.0260105	CA23DG
2	pre-learned	last	target	-0.0300515	CA23DG
3	learned	first	target	0.0104835	CA23DG
3	learned	last	target	0.0198962	CA23DG
3	pre-learned	first	target	-0.0450463	CA23DG
3	pre-learned	last	target	0.0254831	CA23DG
4	learned	first	target	0.00653697	CA23DG
4	learned	last	target	-0.00485601	CA23DG
4	pre-learned	first	target	0.00503105	CA23DG
4	pre-learned	last	target	-0.0537992	CA23DG
5	learned	first	target	0.000461726	CA23DG
5	learned	last	target	0.00767457	CA23DG
5	pre-learned	first	target	-0.0315725	CA23DG
5	pre-learned	last	target	-0.0419686	CA23DG
6	learned	first	target	0.0179349	CA23DG
6	learned	last	target	0.0198002	CA23DG
6	pre-learned	first	target	-0.0118608	CA23DG
6	pre-learned	last	target	0.000595415	CA23DG
7	learned	first	target	0.0109998	CA23DG
7	learned	last	target	-0.0206613	CA23DG
7	pre-learned	first	target	0.0139979	CA23DG
7	pre-learned	last	target	0.0146785	CA23DG
9	learned	first	target	-0.028927	CA23DG
9	learned	last	target	-0.0124826	CA23DG
9	pre-learned	first	target	-0.0102958	CA23DG
9	pre-learned	last	target	-0.0052013	CA23DG
10	learned	first	target	-0.00741438	CA23DG
10	learned	last	target	0.0026655	CA23DG
10	pre-learned	first	target	-0.0479416	CA23DG
10	pre-learned	last	target	-0.0249879	CA23DG
11	learned	first	target	-0.0326876	CA23DG
11	learned	last	target	0.015496	CA23DG
11	pre-learned	first	target	-0.0187972	CA23DG
11	pre-learned	last	target	0.0173224	CA23DG
12	learned	first	target	0.00325783	CA23DG
12	learned	last	target	-0.011801	CA23DG
12	pre-learned	first	target	0.0113204	CA23DG
12	pre-learned	last	target	-0.00102103	CA23DG
13	learned	first	target	0.0115827	CA23DG
13	learned	last	target	0.0273208	CA23DG
13	pre-learned	first	target	0.0481848	CA23DG
13	pre-learned	last	target	-0.00971271	CA23DG
14	learned	first	target	0.0144824	CA23DG
14	learned	last	target	-0.0146719	CA23DG
14	pre-learned	first	target	-0.0185046	CA23DG
14	pre-learned	last	target	0.011797	CA23DG
17	learned	first	target	0.00108265	CA23DG
17	learned	last	target	-0.00387352	CA23DG
17	pre-learned	first	target	-0.00209052	CA23DG
17	pre-learned	last	target	-0.0128502	CA23DG
18	learned	first	target	0.0173782	CA23DG
18	learned	last	target	-0.00237166	CA23DG
18	pre-learned	first	target	-0.0140165	CA23DG
18	pre-learned	last	target	-0.0192217	CA23DG
19	learned	first	target	-0.04052	CA23DG
19	learned	last	target	0.0218801	CA23DG
19	pre-learned	first	target	-0.0126087	CA23DG
19	pre-learned	last	target	-0.0224386	CA23DG
20	learned	first	target	-0.00566223	CA23DG
20	learned	last	target	-0.00319976	CA23DG
20	pre-learned	first	target	0.00916383	CA23DG
20	pre-learned	last	target	-0.0506538	CA23DG
21	learned	first	target	-0.0157406	CA23DG
21	learned	last	target	0.0107093	CA23DG
21	pre-learned	first	target	-0.00393069	CA23DG
21	pre-learned	last	target	-0.0281703	CA23DG
22	learned	first	target	-0.00606259	CA23DG
22	learned	last	target	0.00198766	CA23DG
22	pre-learned	first	target	-0.00129459	CA23DG
22	pre-learned	last	target	0.0182976	CA23DG
23	learned	first	target	0.00553347	CA23DG
23	learned	last	target	0.0141898	CA23DG
23	pre-learned	first	target	0.0277986	CA23DG
23	pre-learned	last	target	-0.0314596	CA23DG
24	learned	first	target	0.00851411	CA23DG
24	learned	last	target	0.00807559	CA23DG
24	pre-learned	first	target	-0.00621072	CA23DG
24	pre-learned	last	target	-0.000538502	CA23DG
25	learned	first	target	-0.00253296	CA23DG
25	learned	last	target	-0.0275103	CA23DG
25	pre-learned	first	target	0.00571907	CA23DG
25	pre-learned	last	target	0.0601834	CA23DG
26	learned	first	target	0.0254148	CA23DG
26	learned	last	target	0.0112489	CA23DG
26	pre-learned	first	target	0.00317577	CA23DG
26	pre-learned	last	target	-0.0181625	CA23DG
27	learned	first	target	-0.0135627	CA23DG
27	learned	last	target	-0.0139384	CA23DG
27	pre-learned	first	target	0.00958861	CA23DG
27	pre-learned	last	target	0.00703826	CA23DG
28	learned	first	target	0.0083726	CA23DG
28	learned	last	target	0.0296552	CA23DG
28	pre-learned	first	target	0.0265661	CA23DG
28	pre-learned	last	target	-0.0149291	CA23DG
29	learned	first	target	-0.0306525	CA23DG
29	learned	last	target	0.0256327	CA23DG
29	pre-learned	first	target	0.00728772	CA23DG
29	pre-learned	last	target	0.0101359	CA23DG
31	learned	first	target	-0.00609028	CA23DG
31	learned	last	target	-0.0186816	CA23DG
31	pre-learned	first	target	0.00598291	CA23DG
31	pre-learned	last	target	0.0145018	CA23DG
32	learned	first	target	-0.0106849	CA23DG
32	learned	last	target	0.0206648	CA23DG
32	pre-learned	first	target	0.021122	CA23DG
32	pre-learned	last	target	-0.032739	CA23DG
33	learned	first	target	0.0163889	CA23DG
33	learned	last	target	-0.0186969	CA23DG
33	pre-learned	first	target	-0.00475681	CA23DG
33	pre-learned	last	target	-0.0267063	CA23DG
35	learned	first	target	-0.00173351	CA23DG
35	learned	last	target	0.0231017	CA23DG
35	pre-learned	first	target	0.0441492	CA23DG
35	pre-learned	last	target	-0.0125877	CA23DG
36	learned	first	target	-0.0111915	CA23DG
36	learned	last	target	-0.00542215	CA23DG
36	pre-learned	first	target	0.011197	CA23DG
36	pre-learned	last	target	-0.0134189	CA23DG
1	learned	first	competitor	-0.0223601	CA1
1	learned	last	competitor	-0.00975871	CA1
1	pre-learned	first	competitor	0.00743192	CA1
1	pre-learned	last	competitor	-0.0013405	CA1
2	learned	first	competitor	0.00713225	CA1
2	learned	last	competitor	-0.00517932	CA1
2	pre-learned	first	competitor	-0.00449727	CA1
2	pre-learned	last	competitor	0.0117746	CA1
3	learned	first	competitor	-0.0176064	CA1
3	learned	last	competitor	-0.00930803	CA1
3	pre-learned	first	competitor	-0.0109036	CA1
3	pre-learned	last	competitor	-0.004165	CA1
4	learned	first	competitor	0.0234041	CA1
4	learned	last	competitor	0.0224339	CA1
4	pre-learned	first	competitor	0.00538815	CA1
4	pre-learned	last	competitor	0.0145054	CA1
5	learned	first	competitor	0.0119566	CA1
5	learned	last	competitor	0.00572149	CA1
5	pre-learned	first	competitor	0.0204166	CA1
5	pre-learned	last	competitor	-0.0214774	CA1
6	learned	first	competitor	-0.0151336	CA1
6	learned	last	competitor	-0.00651611	CA1
6	pre-learned	first	competitor	-0.0217547	CA1
6	pre-learned	last	competitor	-0.0197565	CA1
7	learned	first	competitor	-0.00547064	CA1
7	learned	last	competitor	-0.0196283	CA1
7	pre-learned	first	competitor	-0.0465492	CA1
7	pre-learned	last	competitor	-0.0354993	CA1
9	learned	first	competitor	-0.00602953	CA1
9	learned	last	competitor	-0.00353704	CA1
9	pre-learned	first	competitor	0.0104987	CA1
9	pre-learned	last	competitor	0.0260955	CA1
10	learned	first	competitor	-0.0127704	CA1
10	learned	last	competitor	7.30831e-05	CA1
10	pre-learned	first	competitor	-0.000253108	CA1
10	pre-learned	last	competitor	-0.00651569	CA1
11	learned	first	competitor	0.0327818	CA1
11	learned	last	competitor	-0.011781	CA1
11	pre-learned	first	competitor	0.0238272	CA1
11	pre-learned	last	competitor	-0.0115226	CA1
12	learned	first	competitor	-0.0132009	CA1
12	learned	last	competitor	-0.0137698	CA1
12	pre-learned	first	competitor	0.00880481	CA1
12	pre-learned	last	competitor	0.0108693	CA1
13	learned	first	competitor	0.0149278	CA1
13	learned	last	competitor	-0.00298073	CA1
13	pre-learned	first	competitor	0.00720805	CA1
13	pre-learned	last	competitor	0.010206	CA1
14	learned	first	competitor	-0.0171482	CA1
14	learned	last	competitor	0.0278962	CA1
14	pre-learned	first	competitor	0.00983337	CA1
14	pre-learned	last	competitor	-0.00443987	CA1
17	learned	first	competitor	-0.0054655	CA1
17	learned	last	competitor	0.0145553	CA1
17	pre-learned	first	competitor	0.0131241	CA1
17	pre-learned	last	competitor	0.00140338	CA1
18	learned	first	competitor	0.026161	CA1
18	learned	last	competitor	-0.00726008	CA1
18	pre-learned	first	competitor	0.0213941	CA1
18	pre-learned	last	competitor	0.0181325	CA1
19	learned	first	competitor	0.00378859	CA1
19	learned	last	competitor	0.00874409	CA1
19	pre-learned	first	competitor	-0.0119757	CA1
19	pre-learned	last	competitor	0.0145428	CA1
20	learned	first	competitor	0.0134828	CA1
20	learned	last	competitor	-0.00762822	CA1
20	pre-learned	first	competitor	0.0353672	CA1
20	pre-learned	last	competitor	-0.00140488	CA1
21	learned	first	competitor	-0.0180844	CA1
21	learned	last	competitor	-0.0023458	CA1
21	pre-learned	first	competitor	0.00617135	CA1
21	pre-learned	last	competitor	-0.0107191	CA1
22	learned	first	competitor	0.00437651	CA1
22	learned	last	competitor	0.0125319	CA1
22	pre-learned	first	competitor	0.0238619	CA1
22	pre-learned	last	competitor	-0.0376722	CA1
23	learned	first	competitor	0.0214935	CA1
23	learned	last	competitor	0.0129028	CA1
23	pre-learned	first	competitor	0.00565399	CA1
23	pre-learned	last	competitor	0.00463729	CA1
24	learned	first	competitor	0.00605771	CA1
24	learned	last	competitor	0.0291384	CA1
24	pre-learned	first	competitor	0.0130923	CA1
24	pre-learned	last	competitor	0.00380737	CA1
25	learned	first	competitor	0.00919329	CA1
25	learned	last	competitor	-0.00570825	CA1
25	pre-learned	first	competitor	-0.0140835	CA1
25	pre-learned	last	competitor	-0.00281978	CA1
26	learned	first	competitor	0.0110578	CA1
26	learned	last	competitor	0.0135196	CA1
26	pre-learned	first	competitor	0.010412	CA1
26	pre-learned	last	competitor	-0.00699348	CA1
27	learned	first	competitor	0.0172429	CA1
27	learned	last	competitor	-0.0252545	CA1
27	pre-learned	first	competitor	-0.00539183	CA1
27	pre-learned	last	competitor	0.0116549	CA1
28	learned	first	competitor	0.0189764	CA1
28	learned	last	competitor	-0.00893651	CA1
28	pre-learned	first	competitor	-0.0158798	CA1
28	pre-learned	last	competitor	0.0023778	CA1
29	learned	first	competitor	-0.0348984	CA1
29	learned	last	competitor	0.0126101	CA1
29	pre-learned	first	competitor	0.0377719	CA1
29	pre-learned	last	competitor	0.0199361	CA1
31	learned	first	competitor	0.0058042	CA1
31	learned	last	competitor	-0.0308262	CA1
31	pre-learned	first	competitor	0.00687921	CA1
31	pre-learned	last	competitor	-0.0462189	CA1
32	learned	first	competitor	0.0443695	CA1
32	learned	last	competitor	0.0115581	CA1
32	pre-learned	first	competitor	-0.0119941	CA1
32	pre-learned	last	competitor	0.032832	CA1
33	learned	first	competitor	0.020134	CA1
33	learned	last	competitor	-0.0261933	CA1
33	pre-learned	first	competitor	-0.011688	CA1
33	pre-learned	last	competitor	-0.035649	CA1
35	learned	first	competitor	0.0437698	CA1
35	learned	last	competitor	-0.00120424	CA1
35	pre-learned	first	competitor	0.0225887	CA1
35	pre-learned	last	competitor	0.0202243	CA1
36	learned	first	competitor	0.00726389	CA1
36	learned	last	competitor	0.0140303	CA1
36	pre-learned	first	competitor	-0.02794	CA1
36	pre-learned	last	competitor	0.0136662	CA1
1	learned	first	target	-0.0222787	CA1
1	learned	last	target	-0.00586212	CA1
1	pre-learned	first	target	-0.00700867	CA1
1	pre-learned	last	target	-0.0133845	CA1
2	learned	first	target	-0.0169911	CA1
2	learned	last	target	0.00596512	CA1
2	pre-learned	first	target	-0.000116954	CA1
2	pre-learned	last	target	0.012676	CA1
3	learned	first	target	0.0177255	CA1
3	learned	last	target	-0.0199152	CA1
3	pre-learned	first	target	0.00213091	CA1
3	pre-learned	last	target	0.0189303	CA1
4	learned	first	target	0.0179498	CA1
4	learned	last	target	0.00424348	CA1
4	pre-learned	first	target	0.00695481	CA1
4	pre-learned	last	target	1.73864e-05	CA1
5	learned	first	target	-0.0148933	CA1
5	learned	last	target	0.0251331	CA1
5	pre-learned	first	target	-0.00132272	CA1
5	pre-learned	last	target	-0.0207771	CA1
6	learned	first	target	0.00142651	CA1
6	learned	last	target	0.00978285	CA1
6	pre-learned	first	target	0.0105061	CA1
6	pre-learned	last	target	-0.000158179	CA1
7	learned	first	target	0.00306648	CA1
7	learned	last	target	0.00254914	CA1
7	pre-learned	first	target	-0.0159443	CA1
7	pre-learned	last	target	0.00526381	CA1
9	learned	first	target	-0.013425	CA1
9	learned	last	target	-0.000386057	CA1
9	pre-learned	first	target	-0.00357751	CA1
9	pre-learned	last	target	0.00645695	CA1
10	learned	first	target	-0.0252046	CA1
10	learned	last	target	-0.0298052	CA1
10	pre-learned	first	target	0.00374735	CA1
10	pre-learned	last	target	-0.0233951	CA1
11	learned	first	target	-0.00818458	CA1
11	learned	last	target	0.0208452	CA1
11	pre-learned	first	target	-0.018621	CA1
11	pre-learned	last	target	-0.0292999	CA1
12	learned	first	target	0.0253843	CA1
12	learned	last	target	-0.0174837	CA1
12	pre-learned	first	target	0.0107987	CA1
12	pre-learned	last	target	-0.0211934	CA1
13	learned	first	target	-0.0124201	CA1
13	learned	last	target	-0.00284142	CA1
13	pre-learned	first	target	0.00809394	CA1
13	pre-learned	last	target	-0.0127045	CA1
14	learned	first	target	-0.012297	CA1
14	learned	last	target	-0.000181794	CA1
14	pre-learned	first	target	-0.0118009	CA1
14	pre-learned	last	target	-0.00666154	CA1
17	learned	first	target	-0.0114853	CA1
17	learned	last	target	0.0035292	CA1
17	pre-learned	first	target	0.0162108	CA1
17	pre-learned	last	target	-0.00569926	CA1
18	learned	first	target	-0.012537	CA1
18	learned	last	target	0.0106408	CA1
18	pre-learned	first	target	0.0678932	CA1
18	pre-learned	last	target	-0.0105623	CA1
19	learned	first	target	-0.0129422	CA1
19	learned	last	target	0.012497	CA1
19	pre-learned	first	target	-0.0229617	CA1
19	pre-learned	last	target	-0.00723746	CA1
20	learned	first	target	-0.00751257	CA1
20	learned	last	target	0.0149132	CA1
20	pre-learned	first	target	0.0202588	CA1
20	pre-learned	last	target	-0.0106564	CA1
21	learned	first	target	0.00856362	CA1
21	learned	last	target	0.00311399	CA1
21	pre-learned	first	target	0.00230304	CA1
21	pre-learned	last	target	-0.0273375	CA1
22	learned	first	target	0.00528882	CA1
22	learned	last	target	0.0285265	CA1
22	pre-learned	first	target	0.0174537	CA1
22	pre-learned	last	target	0.0244577	CA1
23	learned	first	target	0.0151628	CA1
23	learned	last	target	0.00915275	CA1
23	pre-learned	first	target	0.00854644	CA1
23	pre-learned	last	target	-0.00293228	CA1
24	learned	first	target	0.0204222	CA1
24	learned	last	target	0.0151035	CA1
24	pre-learned	first	target	0.00371001	CA1
24	pre-learned	last	target	-0.0177836	CA1
25	learned	first	target	0.00264695	CA1
25	learned	last	target	0.0370759	CA1
25	pre-learned	first	target	0.00043146	CA1
25	pre-learned	last	target	0.0228027	CA1
26	learned	first	target	-0.0130481	CA1
26	learned	last	target	0.0391453	CA1
26	pre-learned	first	target	0.00759051	CA1
26	pre-learned	last	target	-0.00253783	CA1
27	learned	first	target	-0.00706113	CA1
27	learned	last	target	-0.0185005	CA1
27	pre-learned	first	target	0.00254886	CA1
27	pre-learned	last	target	-0.00329512	CA1
28	learned	first	target	0.0152502	CA1
28	learned	last	target	-0.000887627	CA1
28	pre-learned	first	target	-0.0168906	CA1
28	pre-learned	last	target	0.00663022	CA1
29	learned	first	target	-0.00303416	CA1
29	learned	last	target	-0.00919342	CA1
29	pre-learned	first	target	0.0156355	CA1
29	pre-learned	last	target	0.017903	CA1
31	learned	first	target	0.0194569	CA1
31	learned	last	target	0.0098033	CA1
31	pre-learned	first	target	-0.0195315	CA1
31	pre-learned	last	target	-0.0344085	CA1
32	learned	first	target	0.00864096	CA1
32	learned	last	target	0.0185881	CA1
32	pre-learned	first	target	-0.0071499	CA1
32	pre-learned	last	target	-0.030078	CA1
33	learned	first	target	-0.0143544	CA1
33	learned	last	target	-0.024626	CA1
33	pre-learned	first	target	-0.00540017	CA1
33	pre-learned	last	target	-0.0128953	CA1
35	learned	first	target	0.0196574	CA1
35	learned	last	target	-0.0208592	CA1
35	pre-learned	first	target	0.00541052	CA1
35	pre-learned	last	target	-0.0276951	CA1
36	learned	first	target	-0.0136801	CA1
36	learned	last	target	-0.0100133	CA1
36	pre-learned	first	target	-0.000702794	CA1
36	pre-learned	last	target	0.0126647	CA1

## Sheet: Supp.fig.6
sub	run	PPA_competitor	PPA_target	EVC_competitor	EVC_target
1	IP	-0.0100347	0.0272141	-0.0141722	-0.0190926
1	pre-IP	-0.0229175	-0.00866774	0.0192174	-0.00996243
2	IP	0.0196812	0.000367116	0.0291918	0.0529752
2	pre-IP	-0.00506519	-0.0281758	-0.00947251	-0.019087
3	IP	0.024476	0.00436546	-0.00756881	0.00420363
3	pre-IP	0.00209936	0.00687533	-0.00219998	-0.00581492
4	IP	0.0210142	0.00609119	0.0020618	0.0132946
4	pre-IP	0.0153171	-0.00375254	0.0253873	-0.00225839
5	IP	-0.016099	0.0232793	-0.0189927	0.00441449
5	pre-IP	0.0122062	-0.00283667	0.00976387	0.013735
6	IP	-0.00588968	0.0299773	0.0321101	0.0494268
6	pre-IP	0.0156122	0.0125555	0.0124777	0.0331654
7	IP	0.0273594	-0.0152096	0.00410915	-0.00850343
7	pre-IP	-0.00128244	-0.0072767	0.00843257	0.00867808
9	IP	-0.00538826	0.0118357	-0.0173431	-0.00335997
9	pre-IP	-0.000822677	-0.0165557	-0.00344736	-0.00386946
10	IP	0.0149012	-0.00533999	0.0432611	0.0442219
10	pre-IP	0.0357243	-0.00309788	0.0296824	-0.00415105
11	IP	0.00529653	0.00439551	0.000516156	0.00545709
11	pre-IP	0.00253982	0.0164636	-0.015783	-0.00244131
12	IP	-0.00405657	-0.0202264	-0.00781538	-0.0112766
12	pre-IP	0.00912061	-0.00779007	0.0161537	0.0179891
13	IP	-0.0100648	-0.00618533	-0.00594666	0.0146483
13	pre-IP	0.00118127	0.0228649	-0.00634855	-0.00953297
14	IP	-0.0210668	-0.0136502	-0.0153654	-0.000817555
14	pre-IP	5.23589e-05	0.0209175	-0.00486679	0.0121492
17	IP	0.00770112	0.0111237	-0.0078278	0.0157525
17	pre-IP	-0.00165771	-0.0218085	-0.00532353	-5.08111e-05
18	IP	-0.0041868	0.00360424	-0.0132527	0.0159328
18	pre-IP	-9.65433e-05	-0.0136899	0.00126191	0.00559464
19	IP	-0.00826144	-0.00264084	0.00153024	0.000991655
19	pre-IP	-0.00814503	-0.0116385	-0.00323878	0.0121538
20	IP	-0.000422337	-0.00949234	-0.00622131	-0.0210601
20	pre-IP	0.000158369	-0.019407	-0.0121014	-0.0408896
21	IP	0.00856047	-0.00184344	-0.0203642	-0.00516763
21	pre-IP	-0.00831312	-0.0235816	0.0774306	-0.00511265
22	IP	0.00245094	-0.00301299	-0.00697373	0.00979406
22	pre-IP	0.010858	0.0116751	0.0175366	0.0152942
23	IP	0.0246059	0.0157222	0.0113461	0.0118626
23	pre-IP	0.00785614	0.0160862	0.0111986	0.00755964
24	IP	0.000604242	-0.00705751	0.0118221	-0.000922886
24	pre-IP	-0.0148897	-0.0169051	-0.0110685	0.00832398
25	IP	0.0189612	0.00541107	-0.0108528	0.0239249
25	pre-IP	0.00781646	0.00834401	-0.0119579	0.022779
26	IP	0.00790446	0.00305119	0.0145882	-0.00123592
26	pre-IP	-0.0181601	-0.0235521	-0.0234113	-0.0141721
27	IP	0.00198021	-0.00702979	0.00359075	-0.00281457
27	pre-IP	-0.000759246	-0.0270658	0.0125073	0.00502228
28	IP	0.00966817	0.00210797	0.0196984	0.0223006
28	pre-IP	0.00382187	0.00930063	-0.00215755	0.00862512
29	IP	0.0113908	-0.00565044	-0.00992464	0.00705047
29	pre-IP	0.0326819	-0.0197551	0.0281006	-0.0170136
31	IP	0.00569701	-0.000299271	0.0126722	-0.0354059
31	pre-IP	0.00426661	0.00508531	-0.00236994	-0.00790283
32	IP	0.0029909	-0.00645633	0.0115145	-0.0137938
32	pre-IP	0.020309	0.0015134	-0.0157146	0.00257069
33	IP	0.00267125	0.00665211	-0.0113385	0.0132575
33	pre-IP	-0.00604111	-0.00801812	-0.019076	0.0160242
35	IP	0.000700294	0.0195764	0.0047484	0.0137792
35	pre-IP	0.00741304	0.0172761	0.0133807	0.0151136
36	IP	-0.000726872	0.00315786	-0.0603038	0.00924405
36	pre-IP	-0.0056371	-0.00601139	0.0149429	0.0228805
